# Supplementary material for: A rich fauna of subterranean short-range endemic Anillini (Coleoptera, Carabidae, Trechinae) from semi-arid regions of Western Australia
Source: Zookeys. 2021 Jun 16;1044:269–337. doi: 10.3897/zookeys.1044.58844 (PMC8222277; doi:10.3897/zookeys.1044.58844)
Supplement: XML Treatment for Erwinanillus [file zookeys.1044.58844-treatment1.xml]

<!DOCTYPE tp:taxon-treatment
  PUBLIC "-//TaxonX//DTD Taxonomic Treatment Publishing DTD v0 20100105//EN" "tax-treatment-NSO.dtd">
<tp:taxon-treatment xmlns:tp="http://www.plazi.org/taxpub"><tp:treatment-meta><kwd-group><label>Taxon classification</label><kwd><named-content xmlns:xlink="http://www.w3.org/1999/xlink" content-type="kingdom">Animalia</named-content></kwd><kwd><named-content xmlns:xlink="http://www.w3.org/1999/xlink" content-type="order">Coleoptera</named-content></kwd><kwd><named-content xmlns:xlink="http://www.w3.org/1999/xlink" content-type="family">Carabidae</named-content></kwd></kwd-group><mixed-citation publication-type="journal"><person-group><name><surname>Giachino</surname><given-names>Pier Mauro</given-names></name><name><surname>Eberhard</surname><given-names>Stefan</given-names></name><name><surname>Perina</surname><given-names>Giulia</given-names></name></person-group><article-title>A rich fauna of subterranean short-range endemic <tp:taxon-name><tp:taxon-name-part taxon-name-part-type="tribe">Anillini</tp:taxon-name-part></tp:taxon-name> (<tp:taxon-name><tp:taxon-name-part taxon-name-part-type="order">Coleoptera</tp:taxon-name-part></tp:taxon-name>, <tp:taxon-name><tp:taxon-name-part taxon-name-part-type="family">Carabidae</tp:taxon-name-part></tp:taxon-name>, <tp:taxon-name><tp:taxon-name-part taxon-name-part-type="subfamily">Trechinae</tp:taxon-name-part></tp:taxon-name>) from semi-arid regions of Western Australia</article-title><source>Zookeys</source><day>16</day><month>6</month><year>2021</year><volume>1044</volume><fpage>269</fpage><lpage>337</lpage><pub-id pub-id-type="doi">10.3897/zookeys.1044.58844</pub-id></mixed-citation></tp:treatment-meta><tp:nomenclature><tp:taxon-name><object-id xmlns:xlink="http://www.w3.org/1999/xlink" content-type="arpha" xlink:type="simple">0F079F93-A8BA-5D16-9D03-2A412253679E</object-id>
              <tp:taxon-name-part taxon-name-part-type="genus" reg="Erwinanillus">Erwinanillus</tp:taxon-name-part>
              <object-id xmlns:xlink="http://www.w3.org/1999/xlink" content-type="zoobank" xlink:type="simple">http://zoobank.org/E495BCA5-289A-4D5A-A98D-3C5093FBE905</object-id>
            </tp:taxon-name><tp:taxon-status xmlns:xlink="http://www.w3.org/1999/xlink" xlink:type="simple">gen. nov.</tp:taxon-status><xref ref-type="fig" rid="F1">Figs 1–3</xref></tp:nomenclature><tp:treatment-sec sec-type="type species" id="SECID0EZ1AE"><title>Type species.</title><p><italic><tp:taxon-name><tp:taxon-name-part taxon-name-part-type="genus" reg="Erwinanillus">Erwinanillus</tp:taxon-name-part> <tp:taxon-name-part taxon-name-part-type="species" reg="baehri">baehri</tp:taxon-name-part></tp:taxon-name></italic> sp. nov.</p></tp:treatment-sec><tp:treatment-sec sec-type="diagnosis" id="SECID0EK2AE"><title>Diagnosis.</title><p>Included species strongly characterised by the presence of longitudinal elytral grooves; male protarsi with two dilated tarsomeres and profemora unarmed; metafemora dentate and metatrochanters short and stout in male and female. Labial tooth absent. Head characterised by temples with a series of long excess setae. One elytral discal seta present. Aedeagus with right paramere bearing two apical setae; left bearing only one seta. This genus can be distinguished from <italic><tp:taxon-name><tp:taxon-name-part taxon-name-part-type="genus" reg="Externanilus">Externanilus</tp:taxon-name-part></tp:taxon-name></italic> Baehr &amp; Main, 2016 by the presence of grooves on elytral disc.</p></tp:treatment-sec><tp:treatment-sec sec-type="description" id="SECID0EX2AE"><title>Description.</title><p>Included species of small-medium size (<abbrev xmlns:xlink="http://www.w3.org/1999/xlink" xlink:title="total length" id="ABBRID0E42AE" xlink:type="simple">TL</abbrev> mm 1.40–1.42), anophthalmous. Depigmented and poorly sclerified integument covered with a sparse pubescence.</p><p><bold><italic>Head</italic></bold> robust, almost hypertrophic, slightly narrower than the pronotum, with a series of excess long setae; labium toothless, mentum articulated, not fused with the submentum. Antennae moniliform, without particular features.</p><p><bold><italic>Pronotum</italic></bold> subquadrate, with sides distinctly sinuate in the basal third. Basal angles subsquare and acuminate; basal border as wide as the anterior border; presence of two marginal setae, the posterior one placed before the basal angles.</p><p><bold><italic>Elytra</italic></bold> oval and slightly elongated, separately rounded, not truncate and not emarginated apically; poorly convex and with a longitudinal groove. Elytral striae missing (except for the sutural stria). Lateral margin, distinctly crenelated from the humeral area to the apical third. Scutellar pore present, large and umbilicate; umbilicate series of type B (sensu <xref ref-type="bibr" rid="B33">Jeannel 1963</xref>; <xref ref-type="bibr" rid="B16">Giachino and Vailati 2011</xref>); disc bearing one discal seta.</p><p><bold><italic>Legs</italic></bold> relatively short and stumpy. Profemora unarmed, metafemora dentate, metatrochanters normal, two dilated protarsomeres in the male.</p><p><bold><italic>Aedeagus</italic></bold> small, median lobe moderately elongated, apex acuminate with apical blade very evident. Parameres stocky, bearing one apical seta (left) or two apical setae (right). Endophallus without sclerified phanerae.</p></tp:treatment-sec><tp:treatment-sec sec-type="etymology" id="SECID0EM4AE"><title>Etymology.</title><p>Dedicated to the memory of Terry Lee Erwin, renowned carabid beetle specialist and explorer of world biodiversity. Name composed of Erwin and the genus name <italic><tp:taxon-name><tp:taxon-name-part taxon-name-part-type="genus" reg="Anillus">Anillus</tp:taxon-name-part></tp:taxon-name></italic>. The gender of the name is masculine.</p></tp:treatment-sec><tp:treatment-sec sec-type="Species included" id="SECID0EZ4AE"><title>Species included.</title><p>For the time being, the genus is monotypic and only <italic><tp:taxon-name><tp:taxon-name-part taxon-name-part-type="genus" reg="Erwinanillus">E.</tp:taxon-name-part> <tp:taxon-name-part taxon-name-part-type="species" reg="baehri">baehri</tp:taxon-name-part></tp:taxon-name></italic> sp. nov. belongs to this genus.</p><fig id="F1" position="float" orientation="portrait"><object-id xmlns:xlink="http://www.w3.org/1999/xlink" content-type="doi" xlink:type="simple">10.3897/zookeys.1044.58844.figures1-3</object-id><object-id xmlns:xlink="http://www.w3.org/1999/xlink" content-type="arpha" xlink:type="simple">84AE7ED0-0BEC-5C06-A714-16F34F7B33F2</object-id><label>Figures 1–3.</label><caption><p><italic><tp:taxon-name><tp:taxon-name-part taxon-name-part-type="genus" reg="Erwinanillus">Erwinanillus</tp:taxon-name-part> <tp:taxon-name-part taxon-name-part-type="species" reg="baehri">baehri</tp:taxon-name-part></tp:taxon-name></italic> gen. et sp. nov., <abbrev xmlns:xlink="http://www.w3.org/1999/xlink" xlink:title="Holotype" id="ABBRID0E45AE" xlink:type="simple">HT</abbrev> ♂. <bold>1</bold> habitus <bold>2</bold> right metafemur and metatrochanter in ventral view <bold>3</bold> aedeagus in left lateral view. Scale bars: 0.1 mm.</p></caption><graphic xmlns:xlink="http://www.w3.org/1999/xlink" xlink:href="zookeys-1044-269-g001.jpg" position="float" orientation="portrait" xlink:type="simple" id="oo_553760.jpg"><uri content-type="original_file" xlink:type="simple">https://binary.pensoft.net/fig/553760</uri></graphic></fig></tp:treatment-sec><ref-list><ref id="B33"><mixed-citation xmlns:xlink="http://www.w3.org/1999/xlink" xlink:type="simple"><person-group><name name-style="western"><surname>Jeannel</surname><given-names>R</given-names></name></person-group> (<year>1963</year>) <article-title>Monographie des “<tp:taxon-name><tp:taxon-name-part taxon-name-part-type="tribe">Anillini</tp:taxon-name-part></tp:taxon-name>”, Bembidiides endogés (<tp:taxon-name><tp:taxon-name-part taxon-name-part-type="order">Coleoptera</tp:taxon-name-part></tp:taxon-name><tp:taxon-name><tp:taxon-name-part taxon-name-part-type="family">Trechidae</tp:taxon-name-part></tp:taxon-name>).</article-title><source>Mémoires du Museum national d’Histoire naturelle, Paris (A)</source><volume>28</volume>: <fpage>33</fpage>–<lpage>204</lpage>.</mixed-citation></ref><ref id="B16"><mixed-citation xmlns:xlink="http://www.w3.org/1999/xlink" xlink:type="simple"><person-group><name name-style="western"><surname>Giachino</surname><given-names>PM</given-names></name><name name-style="western"><surname>Vailati</surname><given-names>D</given-names></name></person-group> (<year>2011</year>) <article-title>Review of the <tp:taxon-name><tp:taxon-name-part taxon-name-part-type="subtribe">Anillina</tp:taxon-name-part></tp:taxon-name> of Greece (<tp:taxon-name><tp:taxon-name-part taxon-name-part-type="order">Coleoptera</tp:taxon-name-part></tp:taxon-name>, <tp:taxon-name><tp:taxon-name-part taxon-name-part-type="family">Carabidae</tp:taxon-name-part></tp:taxon-name>, <tp:taxon-name><tp:taxon-name-part taxon-name-part-type="tribe">Bembidiini</tp:taxon-name-part></tp:taxon-name>).</article-title><source>Biodiversity Journal, monograph</source><volume>1</volume>: <fpage>1</fpage>–<lpage>112</lpage>.</mixed-citation></ref></ref-list></tp:taxon-treatment>
