# Supplementary material for: A rich fauna of subterranean short-range endemic Anillini (Coleoptera, Carabidae, Trechinae) from semi-arid regions of Western Australia
Source: Zookeys. 2021 Jun 16;1044:269–337. doi: 10.3897/zookeys.1044.58844 (PMC8222277; doi:10.3897/zookeys.1044.58844)
Supplement: XML Treatment for Erwinanillus baehri [file zookeys.1044.58844-treatment2.xml]

<!DOCTYPE tp:taxon-treatment
  PUBLIC "-//TaxonX//DTD Taxonomic Treatment Publishing DTD v0 20100105//EN" "tax-treatment-NSO.dtd">
<tp:taxon-treatment xmlns:tp="http://www.plazi.org/taxpub"><tp:treatment-meta><kwd-group><label>Taxon classification</label><kwd><named-content xmlns:xlink="http://www.w3.org/1999/xlink" content-type="kingdom">Animalia</named-content></kwd><kwd><named-content xmlns:xlink="http://www.w3.org/1999/xlink" content-type="order">Coleoptera</named-content></kwd><kwd><named-content xmlns:xlink="http://www.w3.org/1999/xlink" content-type="family">Carabidae</named-content></kwd></kwd-group><mixed-citation publication-type="journal"><person-group><name><surname>Giachino</surname><given-names>Pier Mauro</given-names></name><name><surname>Eberhard</surname><given-names>Stefan</given-names></name><name><surname>Perina</surname><given-names>Giulia</given-names></name></person-group><article-title>A rich fauna of subterranean short-range endemic <tp:taxon-name><tp:taxon-name-part taxon-name-part-type="tribe">Anillini</tp:taxon-name-part></tp:taxon-name> (<tp:taxon-name><tp:taxon-name-part taxon-name-part-type="order">Coleoptera</tp:taxon-name-part></tp:taxon-name>, <tp:taxon-name><tp:taxon-name-part taxon-name-part-type="family">Carabidae</tp:taxon-name-part></tp:taxon-name>, <tp:taxon-name><tp:taxon-name-part taxon-name-part-type="subfamily">Trechinae</tp:taxon-name-part></tp:taxon-name>) from semi-arid regions of Western Australia</article-title><source>Zookeys</source><day>16</day><month>6</month><year>2021</year><volume>1044</volume><fpage>269</fpage><lpage>337</lpage><pub-id pub-id-type="doi">10.3897/zookeys.1044.58844</pub-id></mixed-citation></tp:treatment-meta><tp:nomenclature><tp:taxon-name><object-id xmlns:xlink="http://www.w3.org/1999/xlink" content-type="arpha" xlink:type="simple">AEBF67BA-5DD6-50E0-B257-D501BA4B4B1C</object-id>
              <tp:taxon-name-part taxon-name-part-type="genus" reg="Erwinanillus">Erwinanillus</tp:taxon-name-part>
              <tp:taxon-name-part taxon-name-part-type="species" reg="baehri">baehri</tp:taxon-name-part>
              <object-id xmlns:xlink="http://www.w3.org/1999/xlink" content-type="zoobank" xlink:type="simple">http://zoobank.org/EA033DC4-CCC6-4F3B-95EA-B6EED9ED84C8</object-id>
            </tp:taxon-name><tp:taxon-status xmlns:xlink="http://www.w3.org/1999/xlink" xlink:type="simple">sp. nov.</tp:taxon-status><xref ref-type="fig" rid="F1">Figs 1–3</xref></tp:nomenclature><tp:treatment-sec sec-type="type locality" id="SECID0EZAAG"><title>Type locality.</title><p><abbrev xmlns:xlink="http://www.w3.org/1999/xlink" xlink:title="Western Australia" id="ABBRID0E6AAG" xlink:type="simple">WA</abbrev>, Southern Goldfields region, Forrestania, 80 km E of Hyden, Cosmic Boy Mine, <named-content xmlns:xlink="http://www.w3.org/1999/xlink" content-type="dwc:verbatimCoordinates" xlink:type="simple"><named-content content-type="geo-json" specific-use="{&#34;type&#34;:&#34;Point&#34;,&#34;coordinates&#34;:[119.680278,-32.488611]}" id="NCID0EGBAG" xlink:type="simple">32°29'19"S, 119°40'49"E</named-content></named-content>.</p></tp:treatment-sec><tp:treatment-sec sec-type="Type series" id="SECID0ELBAG"><title>Type series.</title><p><abbrev xmlns:xlink="http://www.w3.org/1999/xlink" xlink:title="Holotype" id="ABBRID0ERBAG" xlink:type="simple">HT</abbrev> ♂, <abbrev xmlns:xlink="http://www.w3.org/1999/xlink" xlink:title="Western Australia" id="ABBRID0EVBAG" xlink:type="simple">WA</abbrev>, Southern Goldfields region, Forrestania, 80 km E of Hyden, Cosmic Boy Mine, <named-content xmlns:xlink="http://www.w3.org/1999/xlink" content-type="dwc:verbatimCoordinates" xlink:type="simple"><named-content content-type="geo-json" specific-use="{&#34;type&#34;:&#34;Point&#34;,&#34;coordinates&#34;:[119.680278,-32.488611]}" id="NCID0E3BAG" xlink:type="simple">32°29'19"S, 119°40'49"E</named-content></named-content>, 06 April 2009, Rockwater, bore WWMB4, hauling. Western Australian Museum Entomology Reg. no. 72025 (<named-content xmlns:xlink="http://www.w3.org/1999/xlink" content-type="dwc:institutional_code" xlink:type="simple">WAM</named-content>). <abbrev xmlns:xlink="http://www.w3.org/1999/xlink" xlink:title="Paratypes" id="ABBRID0EGCAG" xlink:type="simple">PTT</abbrev>: 1 ♀ (remains), <abbrev xmlns:xlink="http://www.w3.org/1999/xlink" xlink:title="Western Australia" id="ABBRID0EKCAG" xlink:type="simple">WA</abbrev>, Southern Goldfields region, Forrestania, 80 km E of Hyden, Cosmic Boy Mine, <named-content xmlns:xlink="http://www.w3.org/1999/xlink" content-type="dwc:verbatimCoordinates" xlink:type="simple"><named-content content-type="geo-json" specific-use="{&#34;type&#34;:&#34;Point&#34;,&#34;coordinates&#34;:[119.680192,-32.488567]}" id="NCID0ERCAG" xlink:type="simple">32°29'18.84"S, 119°40'48.69"E</named-content></named-content> (WGS84), Rockwater, 6 April 2009, Stygo net haul. (RW-WWMB4-LN5105), Western Australian Museum Entomology Reg. no. 82637 (<named-content xmlns:xlink="http://www.w3.org/1999/xlink" content-type="dwc:institutional_code" xlink:type="simple">WAM</named-content>); 1 spec. (remains), <abbrev xmlns:xlink="http://www.w3.org/1999/xlink" xlink:title="Western Australia" id="ABBRID0E2CAG" xlink:type="simple">WA</abbrev>, Southern Goldfields region, Forrestania, 80 km E of Hyden, Cosmic Boy Mine, <named-content xmlns:xlink="http://www.w3.org/1999/xlink" content-type="dwc:verbatimCoordinates" xlink:type="simple"><named-content content-type="geo-json" specific-use="{&#34;type&#34;:&#34;Point&#34;,&#34;coordinates&#34;:[119.680192,-32.488567]}" id="NCID0ECDAG" xlink:type="simple">32°29'18.84"S, 119°40'48.69"E</named-content></named-content> (WGS84), Rockwater, 6 April 2009, Stygo net haul. (RW-WWMB4-LN5105), Western Australian Museum Entomology Reg. no. 82638 (<abbrev xmlns:xlink="http://www.w3.org/1999/xlink" xlink:title="Collection Giachino, San Martino Canavese (TO), Italy" id="ABBRID0EHDAG" xlink:type="simple">CGi</abbrev>).</p></tp:treatment-sec><tp:treatment-sec sec-type="diagnosis" id="SECID0ELDAG"><title>Diagnosis.</title><p>Small species, with longitudinal elytral grooves; male protarsi with two dilated tarsomeres and profemora unarmed; metafemora dentate and metatrochanters short and stout in male and female. Head characterised by temples with a series of excess long setae. One elytral discal seta present. Aedeagus with right paramere bearing two apical setae; left bearing only one seta.</p></tp:treatment-sec><tp:treatment-sec sec-type="description" id="SECID0EQDAG"><title>Description.</title><p><abbrev xmlns:xlink="http://www.w3.org/1999/xlink" xlink:title="total length" id="ABBRID0EWDAG" xlink:type="simple">TL</abbrev> 1.40–1.42 mm. <bold><italic>Body</italic></bold> elongated, depigmented, fulvo-testaceous with elytra and abdomen lighter, yellow-testaceous; integument shiny with evident microsculpture and spread pubescence.</p><p><bold><italic>Head</italic></bold> robust, almost hypertrophic, slightly narrower than the pronotum. Labium toothless, mentum articulate. Antennae robust, moniliform, short, not exceeding the base of the pronotum when stretched backwards. Fronto-clypeal furrow indistinct; anterior margin of the epistome subrectilinear.</p><p><bold><italic>Pronotum</italic></bold> subquadrate (max. width / max. length ratio = 1.05), with the maximum width on the anterior fourth, narrowed at the base, with the sides poorly arcuate anteriorly, sinuate before the base. Anterior angles rounded, weakly prominent; posterior angles subsquare and acuminate at tips. Disc convex, with a long and sparse pubescence; median groove very shallow, hardly evident. Marginal groove wide and flat, slightly enlarged near the base; anterior marginal setae placed inside the marginal groove, almost on the anterior fifth; basal setae before the posterior angles.</p><p><bold><italic>Legs</italic></bold> short and stout, two protarsomeres dilated and without adhesive phanerae in male. <tp:taxon-name><tp:taxon-name-part taxon-name-part-type="genus" reg="Metatrochanters">Metatrochanters</tp:taxon-name-part></tp:taxon-name> short and stout, metafemora dentate (Fig. <xref ref-type="fig" rid="F1">2</xref>).</p><p><bold><italic>Elytra</italic></bold> oval, slightly elongated (max. length / max. width ratio = 1.72), with maximum width in the middle, not emarginated before apex. Disc poorly convex, provided with an evident longitudinal groove running more or less between the scutellar pore and the 9<sup>th</sup> pore of the umbilicate series; integument shiny, with evident microsculpture and short, dense, upright pubescence. Humeri poorly marked, rounded. Post-humeral margin denticulate, with a very thin but distinct crenulation to the apical third; elytral apices separately rounded. Marginal groove wide and evident almost to the 8<sup>th</sup> pore of the umbilicate series.</p><p><bold><italic>Chaetotaxy</italic></bold>: scutellar pore large, foveate. Umbilicate series with the first three pores of the humeral group not equidistant, with 1<sup>st</sup> and 2<sup>nd</sup> closer together than 2<sup>nd</sup> and 3<sup>rd</sup>; 4<sup>th</sup> pore clearly farther and placed at the end of the basal third of the elytron; 5<sup>th</sup> pore placed before the apical third of the elytra; 5<sup>th</sup> and 6<sup>th</sup> ones spaced out ca. half distance between the 6<sup>th</sup> and 7<sup>th</sup>; 7<sup>th</sup> slightly and 8<sup>th</sup> nearly moved onto the disc; 7<sup>th</sup> and 8<sup>th</sup> slightly closer to each other than the 8<sup>th</sup> and 9<sup>th</sup>. One discal seta, placed before the 7<sup>th</sup> pore of the umbilicate series.</p><p><bold><italic>Aedeagus</italic></bold> (Fig. <xref ref-type="fig" rid="F1">3</xref>) small, abruptly arcuate in the basal part; median lobe moderately elongated with ventral margin gently arcuate up to the acuminate apex, with apical blade very evident. Endophallus without an evident lamella copulatrix. Parameres stocky in the basal part and relatively poorly elongated, not reaching the distal third. Right paramere bearing two apical setae; left bearing only one seta.</p></tp:treatment-sec><tp:treatment-sec sec-type="etymology" id="SECID0E2GAG"><title>Etymology.</title><p>Dedicated to the memory of Martin Baehr, renowned beetle taxonomist, in honour of his contributions to the knowledge of Australian ground beetles.</p></tp:treatment-sec><tp:treatment-sec sec-type="distribution" id="SECID0EAHAG"><title>Distribution.</title><p><italic><tp:taxon-name><tp:taxon-name-part taxon-name-part-type="genus" reg="Erwinanillus">Erwinanillus</tp:taxon-name-part> <tp:taxon-name-part taxon-name-part-type="species" reg="baehri">baehri</tp:taxon-name-part></tp:taxon-name></italic> sp. nov. is known only from bore WWMB4, 80 km E of Hyden, Forrestania, Southern Goldfields region, <abbrev xmlns:xlink="http://www.w3.org/1999/xlink" xlink:title="Western Australia" id="ABBRID0ERHAG" xlink:type="simple">WA</abbrev>.</p></tp:treatment-sec><tp:treatment-sec><!--Section generated to contain objects referenced in tp:taxon-treatment.--><fig id="F1" position="float" orientation="portrait"><object-id xmlns:xlink="http://www.w3.org/1999/xlink" content-type="doi" xlink:type="simple">10.3897/zookeys.1044.58844.figures1-3</object-id><object-id xmlns:xlink="http://www.w3.org/1999/xlink" content-type="arpha" xlink:type="simple">84AE7ED0-0BEC-5C06-A714-16F34F7B33F2</object-id><label>Figures 1–3.</label><caption><p><italic><tp:taxon-name><tp:taxon-name-part taxon-name-part-type="genus" reg="Erwinanillus">Erwinanillus</tp:taxon-name-part> <tp:taxon-name-part taxon-name-part-type="species" reg="baehri">baehri</tp:taxon-name-part></tp:taxon-name></italic> gen. et sp. nov., <abbrev xmlns:xlink="http://www.w3.org/1999/xlink" xlink:title="Holotype" id="ABBRID0E45AE" xlink:type="simple">HT</abbrev> ♂. <bold>1</bold> habitus <bold>2</bold> right metafemur and metatrochanter in ventral view <bold>3</bold> aedeagus in left lateral view. Scale bars: 0.1 mm.</p></caption><graphic xmlns:xlink="http://www.w3.org/1999/xlink" xlink:href="zookeys-1044-269-g001.jpg" position="float" orientation="portrait" xlink:type="simple" id="oo_553760.jpg"><uri content-type="original_file" xlink:type="simple">https://binary.pensoft.net/fig/553760</uri></graphic></fig></tp:treatment-sec></tp:taxon-treatment>
