# Supplementary material for: A rich fauna of subterranean short-range endemic Anillini (Coleoptera, Carabidae, Trechinae) from semi-arid regions of Western Australia
Source: Zookeys. 2021 Jun 16;1044:269–337. doi: 10.3897/zookeys.1044.58844 (PMC8222277; doi:10.3897/zookeys.1044.58844)
Supplement: XML Treatment for Gracilanillus [file zookeys.1044.58844-treatment3.xml]

<!DOCTYPE tp:taxon-treatment
  PUBLIC "-//TaxonX//DTD Taxonomic Treatment Publishing DTD v0 20100105//EN" "tax-treatment-NSO.dtd">
<tp:taxon-treatment xmlns:tp="http://www.plazi.org/taxpub"><tp:treatment-meta><kwd-group><label>Taxon classification</label><kwd><named-content xmlns:xlink="http://www.w3.org/1999/xlink" content-type="kingdom">Animalia</named-content></kwd><kwd><named-content xmlns:xlink="http://www.w3.org/1999/xlink" content-type="order">Coleoptera</named-content></kwd><kwd><named-content xmlns:xlink="http://www.w3.org/1999/xlink" content-type="family">Carabidae</named-content></kwd></kwd-group><mixed-citation publication-type="journal"><person-group><name><surname>Giachino</surname><given-names>Pier Mauro</given-names></name><name><surname>Eberhard</surname><given-names>Stefan</given-names></name><name><surname>Perina</surname><given-names>Giulia</given-names></name></person-group><article-title>A rich fauna of subterranean short-range endemic <tp:taxon-name><tp:taxon-name-part taxon-name-part-type="tribe">Anillini</tp:taxon-name-part></tp:taxon-name> (<tp:taxon-name><tp:taxon-name-part taxon-name-part-type="order">Coleoptera</tp:taxon-name-part></tp:taxon-name>, <tp:taxon-name><tp:taxon-name-part taxon-name-part-type="family">Carabidae</tp:taxon-name-part></tp:taxon-name>, <tp:taxon-name><tp:taxon-name-part taxon-name-part-type="subfamily">Trechinae</tp:taxon-name-part></tp:taxon-name>) from semi-arid regions of Western Australia</article-title><source>Zookeys</source><day>16</day><month>6</month><year>2021</year><volume>1044</volume><fpage>269</fpage><lpage>337</lpage><pub-id pub-id-type="doi">10.3897/zookeys.1044.58844</pub-id></mixed-citation></tp:treatment-meta><tp:nomenclature><tp:taxon-name><object-id xmlns:xlink="http://www.w3.org/1999/xlink" content-type="arpha" xlink:type="simple">C317777F-87C4-5FBD-AC38-F84390423925</object-id>
              <tp:taxon-name-part taxon-name-part-type="genus" reg="Gracilanillus">Gracilanillus</tp:taxon-name-part>
            </tp:taxon-name><tp:taxon-authority>Baehr &amp; Main, 2016</tp:taxon-authority><xref ref-type="fig" rid="F2">Figs 4–7</xref></tp:nomenclature><tp:treatment-sec sec-type="type species" id="SECID0EZIAG"><title>Type species.</title><p><italic><tp:taxon-name><tp:taxon-name-part taxon-name-part-type="genus" reg="Gracilanillus">Gracilanillus</tp:taxon-name-part> <tp:taxon-name-part taxon-name-part-type="species" reg="longulus">longulus</tp:taxon-name-part></tp:taxon-name></italic> Baehr &amp; Main, 2016.</p></tp:treatment-sec><tp:treatment-sec sec-type="notes" id="SECID0EKJAG"><title>Note.</title><p>Baehr and Main’s description (2016) is correct and detailed, although we noted a few inaccuracies and their description omits some important characters fundamental to the systematics of <tp:taxon-name><tp:taxon-name-part taxon-name-part-type="tribe">Anillini</tp:taxon-name-part></tp:taxon-name> which are described as follows. <xref ref-type="bibr" rid="B7">Baehr and Main (2016)</xref> describe three setae on the elytral disc of <italic><tp:taxon-name><tp:taxon-name-part taxon-name-part-type="genus" reg="Gracilanillus">Gracilanillus</tp:taxon-name-part></tp:taxon-name></italic> genus, and later in the paper they specify that <italic><tp:taxon-name><tp:taxon-name-part taxon-name-part-type="genus" reg="Gracilanillus">G.</tp:taxon-name-part> <tp:taxon-name-part taxon-name-part-type="species" reg="longulus">longulus</tp:taxon-name-part></tp:taxon-name></italic> Baehr &amp; Main, 2016, <italic><tp:taxon-name><tp:taxon-name-part taxon-name-part-type="genus" reg="Gracilanillus">G.</tp:taxon-name-part> <tp:taxon-name-part taxon-name-part-type="species" reg="cockingi">cockingi</tp:taxon-name-part></tp:taxon-name></italic> Baehr &amp; Main, 2016 and <italic><tp:taxon-name><tp:taxon-name-part taxon-name-part-type="genus" reg="Gracilanillus">G.</tp:taxon-name-part> <tp:taxon-name-part taxon-name-part-type="species" reg="cordatus">cordatus</tp:taxon-name-part></tp:taxon-name></italic> Baehr &amp; Main, 2016 bear only two setae, <italic><tp:taxon-name><tp:taxon-name-part taxon-name-part-type="genus" reg="Gracilanillus">G.</tp:taxon-name-part> <tp:taxon-name-part taxon-name-part-type="species" reg="vixsulcatus">vixsulcatus</tp:taxon-name-part></tp:taxon-name></italic> Baehr &amp; Main, 2016 bear only one seta, and that in <italic><tp:taxon-name><tp:taxon-name-part taxon-name-part-type="genus" reg="Gracilanillus">G.</tp:taxon-name-part> <tp:taxon-name-part taxon-name-part-type="species" reg="minutus">minutus</tp:taxon-name-part></tp:taxon-name></italic> Baehr &amp; Main, 2016 and <italic><tp:taxon-name><tp:taxon-name-part taxon-name-part-type="genus" reg="Gracilanillus">G.</tp:taxon-name-part> <tp:taxon-name-part taxon-name-part-type="species" reg="currani">currani</tp:taxon-name-part></tp:taxon-name></italic> Baehr &amp; Main, 2016 have none. The two additional <italic><tp:taxon-name><tp:taxon-name-part taxon-name-part-type="genus" reg="Gracilanillus">Gracilanillus</tp:taxon-name-part></tp:taxon-name></italic> species that we describe herein bear two setae, and we suggest that considering the difficulty of observing all setae if specimens are not examined using the methods as described in this paper, possibly all species in this genus share the character “two setae on the elytral disc”.</p><p><xref ref-type="bibr" rid="B7">Baehr and Main (2016)</xref> refer to a “faint” labial tooth, while the two species described here do not possess this character. The labial tooth is not an important character at genus level (<xref ref-type="bibr" rid="B12">Giachino 2005</xref>; <xref ref-type="bibr" rid="B16">Giachino and Vailati 2011</xref>), and also it is very difficult to see if the specimen is not properly prepared. <xref ref-type="bibr" rid="B7">Baehr and Main (2016)</xref> do not mention the position of the elytral umbilicate setae, but only talk about “very long setae”. The position of these setae is fundamental (<xref ref-type="bibr" rid="B33">Jeannel 1963</xref>; <xref ref-type="bibr" rid="B12">Giachino 2005</xref>; <xref ref-type="bibr" rid="B16">Giachino and Vailati 2011</xref>), hence we specify the position, type “B” (sensu <xref ref-type="bibr" rid="B33">Jeannel 1963</xref>; <xref ref-type="bibr" rid="B16">Giachino and Vailati 2011</xref>). For additional details see descriptions.</p></tp:treatment-sec><tp:treatment-sec sec-type="Species included" id="SECID0EPNAG"><title>Species included.</title><p>Seven species currently belong to this genus:</p><p><italic><tp:taxon-name><tp:taxon-name-part taxon-name-part-type="genus" reg="Gracilanillus">Gracilanillus</tp:taxon-name-part> <tp:taxon-name-part taxon-name-part-type="species" reg="hirsutus">hirsutus</tp:taxon-name-part></tp:taxon-name></italic> sp. nov.</p><p><italic><tp:taxon-name><tp:taxon-name-part taxon-name-part-type="genus" reg="Gracilanillus">Gracilanillus</tp:taxon-name-part> <tp:taxon-name-part taxon-name-part-type="species" reg="pannawonicanus">pannawonicanus</tp:taxon-name-part></tp:taxon-name></italic> sp. nov.</p><p><italic><tp:taxon-name><tp:taxon-name-part taxon-name-part-type="genus" reg="Gracilanillus">Gracilanillus</tp:taxon-name-part> <tp:taxon-name-part taxon-name-part-type="species" reg="longulus">longulus</tp:taxon-name-part></tp:taxon-name></italic> Baehr &amp; Main, 2016</p><p><italic><tp:taxon-name><tp:taxon-name-part taxon-name-part-type="genus" reg="Gracilanillus">Gracilanillus</tp:taxon-name-part> <tp:taxon-name-part taxon-name-part-type="species" reg="cockingi">cockingi</tp:taxon-name-part></tp:taxon-name></italic> Baehr &amp; Main, 2016</p><p><italic><tp:taxon-name><tp:taxon-name-part taxon-name-part-type="genus" reg="Gracilanillus">Gracilanillus</tp:taxon-name-part> <tp:taxon-name-part taxon-name-part-type="species" reg="cordatus">cordatus</tp:taxon-name-part></tp:taxon-name></italic> Baehr &amp; Main, 2016</p><p><italic><tp:taxon-name><tp:taxon-name-part taxon-name-part-type="genus" reg="Gracilanillus">Gracilanillus</tp:taxon-name-part> <tp:taxon-name-part taxon-name-part-type="species" reg="vixsulcatus">vixsulcatus</tp:taxon-name-part></tp:taxon-name></italic> Baehr &amp; Main, 2016</p><p><italic><tp:taxon-name><tp:taxon-name-part taxon-name-part-type="genus" reg="Gracilanillus">Gracilanillus</tp:taxon-name-part> <tp:taxon-name-part taxon-name-part-type="species" reg="currani">currani</tp:taxon-name-part></tp:taxon-name></italic> Baehr &amp; Main, 2016</p><fig id="F2" position="float" orientation="portrait"><object-id xmlns:xlink="http://www.w3.org/1999/xlink" content-type="doi" xlink:type="simple">10.3897/zookeys.1044.58844.figures4-7</object-id><object-id xmlns:xlink="http://www.w3.org/1999/xlink" content-type="arpha" xlink:type="simple">219F8E47-CD0F-563D-9E1B-A67FDA1DEB84</object-id><label>Figures 4–7.</label><caption><p><italic><tp:taxon-name><tp:taxon-name-part taxon-name-part-type="genus" reg="Gracilanillus">Gracilanillus</tp:taxon-name-part></tp:taxon-name></italic> spp.: habitus <abbrev xmlns:xlink="http://www.w3.org/1999/xlink" xlink:title="Holotype" id="ABBRID0E5QAG" xlink:type="simple">HT</abbrev> ♀ (<bold>4, 6</bold>) left metafemur and metatrochanter in ventral view <abbrev xmlns:xlink="http://www.w3.org/1999/xlink" xlink:title="Holotype" id="ABBRID0EERAG" xlink:type="simple">HT</abbrev> ♀ (<bold>5, 7</bold>) <bold>4, 5</bold><italic><tp:taxon-name><tp:taxon-name-part taxon-name-part-type="genus" reg="Gracilanillus">G.</tp:taxon-name-part> <tp:taxon-name-part taxon-name-part-type="species" reg="hirsutus">hirsutus</tp:taxon-name-part></tp:taxon-name></italic> sp. nov. <bold>6, 7</bold><italic><tp:taxon-name><tp:taxon-name-part taxon-name-part-type="genus" reg="Gracilanillus">G.</tp:taxon-name-part> <tp:taxon-name-part taxon-name-part-type="species" reg="pannawonicanus">pannawonicanus</tp:taxon-name-part></tp:taxon-name></italic> sp. nov. Scale bars: 0.1 mm.</p></caption><graphic xmlns:xlink="http://www.w3.org/1999/xlink" xlink:href="zookeys-1044-269-g002.jpg" position="float" orientation="portrait" xlink:type="simple" id="oo_553761.jpg"><uri content-type="original_file" xlink:type="simple">https://binary.pensoft.net/fig/553761</uri></graphic></fig></tp:treatment-sec><ref-list><ref id="B7"><mixed-citation xmlns:xlink="http://www.w3.org/1999/xlink" xlink:type="simple"><person-group><name name-style="western"><surname>Baehr</surname><given-names>M</given-names></name><name name-style="western"><surname>Main</surname><given-names>D</given-names></name></person-group> (<year>2016</year>) <article-title>New genera and species of subterranean Anilline <tp:taxon-name><tp:taxon-name-part taxon-name-part-type="tribe">Bembidiini</tp:taxon-name-part></tp:taxon-name> from the Pilbara, northwestern Australia (<tp:taxon-name><tp:taxon-name-part taxon-name-part-type="class">Insecta</tp:taxon-name-part></tp:taxon-name>: <tp:taxon-name><tp:taxon-name-part taxon-name-part-type="order">Coleoptera</tp:taxon-name-part></tp:taxon-name>: <tp:taxon-name><tp:taxon-name-part taxon-name-part-type="family">Carabidae</tp:taxon-name-part></tp:taxon-name>: <tp:taxon-name><tp:taxon-name-part taxon-name-part-type="tribe">Bembidiini</tp:taxon-name-part></tp:taxon-name>: <tp:taxon-name><tp:taxon-name-part taxon-name-part-type="subtribe">Anillina</tp:taxon-name-part></tp:taxon-name>).</article-title><source>Records of the Western Australian Museum</source><volume>31</volume>: <fpage>59</fpage>–<lpage>89</lpage>. <ext-link xlink:type="simple" ext-link-type="doi" xlink:href="10.18195/issn.0312-3162.31(2).2016.059-089">https://doi.org/10.18195/issn.0312-3162.31(2).2016.059-089</ext-link></mixed-citation></ref><ref id="B12"><mixed-citation xmlns:xlink="http://www.w3.org/1999/xlink" xlink:type="simple"><person-group><name name-style="western"><surname>Giachino</surname><given-names>PM</given-names></name></person-group> (<year>2005</year>) <article-title>Revision of the Australian <tp:taxon-name><tp:taxon-name-part taxon-name-part-type="subtribe">Anillina</tp:taxon-name-part></tp:taxon-name> (<tp:taxon-name><tp:taxon-name-part taxon-name-part-type="order">Coleoptera</tp:taxon-name-part></tp:taxon-name>, <tp:taxon-name><tp:taxon-name-part taxon-name-part-type="family">Carabidae</tp:taxon-name-part></tp:taxon-name>, <tp:taxon-name><tp:taxon-name-part taxon-name-part-type="tribe">Bembidiini</tp:taxon-name-part></tp:taxon-name>).</article-title> In: <person-group><name name-style="western"><surname>Daccordi</surname><given-names>M</given-names></name><name name-style="western"><surname>Giachino</surname><given-names>PM</given-names></name></person-group> (<role>Eds</role>) <issue-title>Results of the Zoological Missions to Australia of the Regional Museum of Natural Sciences of Turin. II.</issue-title><source>Monografie del Museo regionale di Scienze naturali, Torino</source><volume>42</volume>: <fpage>137</fpage>–<lpage>238</lpage>.</mixed-citation></ref><ref id="B16"><mixed-citation xmlns:xlink="http://www.w3.org/1999/xlink" xlink:type="simple"><person-group><name name-style="western"><surname>Giachino</surname><given-names>PM</given-names></name><name name-style="western"><surname>Vailati</surname><given-names>D</given-names></name></person-group> (<year>2011</year>) <article-title>Review of the <tp:taxon-name><tp:taxon-name-part taxon-name-part-type="subtribe">Anillina</tp:taxon-name-part></tp:taxon-name> of Greece (<tp:taxon-name><tp:taxon-name-part taxon-name-part-type="order">Coleoptera</tp:taxon-name-part></tp:taxon-name>, <tp:taxon-name><tp:taxon-name-part taxon-name-part-type="family">Carabidae</tp:taxon-name-part></tp:taxon-name>, <tp:taxon-name><tp:taxon-name-part taxon-name-part-type="tribe">Bembidiini</tp:taxon-name-part></tp:taxon-name>).</article-title><source>Biodiversity Journal, monograph</source><volume>1</volume>: <fpage>1</fpage>–<lpage>112</lpage>.</mixed-citation></ref><ref id="B33"><mixed-citation xmlns:xlink="http://www.w3.org/1999/xlink" xlink:type="simple"><person-group><name name-style="western"><surname>Jeannel</surname><given-names>R</given-names></name></person-group> (<year>1963</year>) <article-title>Monographie des “<tp:taxon-name><tp:taxon-name-part taxon-name-part-type="tribe">Anillini</tp:taxon-name-part></tp:taxon-name>”, Bembidiides endogés (<tp:taxon-name><tp:taxon-name-part taxon-name-part-type="order">Coleoptera</tp:taxon-name-part></tp:taxon-name><tp:taxon-name><tp:taxon-name-part taxon-name-part-type="family">Trechidae</tp:taxon-name-part></tp:taxon-name>).</article-title><source>Mémoires du Museum national d’Histoire naturelle, Paris (A)</source><volume>28</volume>: <fpage>33</fpage>–<lpage>204</lpage>.</mixed-citation></ref></ref-list></tp:taxon-treatment>
