# Supplementary material for: A rich fauna of subterranean short-range endemic Anillini (Coleoptera, Carabidae, Trechinae) from semi-arid regions of Western Australia
Source: Zookeys. 2021 Jun 16;1044:269–337. doi: 10.3897/zookeys.1044.58844 (PMC8222277; doi:10.3897/zookeys.1044.58844)
Supplement: XML Treatment for Gracilanillus hirsutus [file zookeys.1044.58844-treatment4.xml]

<!DOCTYPE tp:taxon-treatment
  PUBLIC "-//TaxonX//DTD Taxonomic Treatment Publishing DTD v0 20100105//EN" "tax-treatment-NSO.dtd">
<tp:taxon-treatment xmlns:tp="http://www.plazi.org/taxpub"><tp:treatment-meta><kwd-group><label>Taxon classification</label><kwd><named-content xmlns:xlink="http://www.w3.org/1999/xlink" content-type="kingdom">Animalia</named-content></kwd><kwd><named-content xmlns:xlink="http://www.w3.org/1999/xlink" content-type="order">Coleoptera</named-content></kwd><kwd><named-content xmlns:xlink="http://www.w3.org/1999/xlink" content-type="family">Carabidae</named-content></kwd></kwd-group><mixed-citation publication-type="journal"><person-group><name><surname>Giachino</surname><given-names>Pier Mauro</given-names></name><name><surname>Eberhard</surname><given-names>Stefan</given-names></name><name><surname>Perina</surname><given-names>Giulia</given-names></name></person-group><article-title>A rich fauna of subterranean short-range endemic <tp:taxon-name><tp:taxon-name-part taxon-name-part-type="tribe">Anillini</tp:taxon-name-part></tp:taxon-name> (<tp:taxon-name><tp:taxon-name-part taxon-name-part-type="order">Coleoptera</tp:taxon-name-part></tp:taxon-name>, <tp:taxon-name><tp:taxon-name-part taxon-name-part-type="family">Carabidae</tp:taxon-name-part></tp:taxon-name>, <tp:taxon-name><tp:taxon-name-part taxon-name-part-type="subfamily">Trechinae</tp:taxon-name-part></tp:taxon-name>) from semi-arid regions of Western Australia</article-title><source>Zookeys</source><day>16</day><month>6</month><year>2021</year><volume>1044</volume><fpage>269</fpage><lpage>337</lpage><pub-id pub-id-type="doi">10.3897/zookeys.1044.58844</pub-id></mixed-citation></tp:treatment-meta><tp:nomenclature><tp:taxon-name><object-id xmlns:xlink="http://www.w3.org/1999/xlink" content-type="arpha" xlink:type="simple">C7332E33-8BED-5DA7-89E6-B481AEF6CE03</object-id>
              <tp:taxon-name-part taxon-name-part-type="genus" reg="Gracilanillus">Gracilanillus</tp:taxon-name-part>
              <tp:taxon-name-part taxon-name-part-type="species" reg="hirsutus">hirsutus</tp:taxon-name-part>
              <object-id xmlns:xlink="http://www.w3.org/1999/xlink" content-type="zoobank" xlink:type="simple">http://zoobank.org/5EFB578E-C7E7-4557-A24F-40B7372DDDBB</object-id>
            </tp:taxon-name><tp:taxon-status xmlns:xlink="http://www.w3.org/1999/xlink" xlink:type="simple">sp. nov.</tp:taxon-status><xref ref-type="fig" rid="F2">Figs 4–5</xref></tp:nomenclature><tp:treatment-sec sec-type="type locality" id="SECID0EX4AG"><title>Type locality.</title><p><abbrev xmlns:xlink="http://www.w3.org/1999/xlink" xlink:title="Western Australia" id="ABBRID0E44AG" xlink:type="simple">WA</abbrev>, Pilbara, 44 km W of Pannawonica, Robe Valley, Mesa A Mine, <named-content xmlns:xlink="http://www.w3.org/1999/xlink" content-type="dwc:verbatimCoordinates" xlink:type="simple"><named-content content-type="geo-json" specific-use="{&#34;type&#34;:&#34;Point&#34;,&#34;coordinates&#34;:[115.896667,-21.664444]}" id="NCID0EE5AG" xlink:type="simple">21°39'52"S, 115°53'48"E</named-content></named-content>.</p></tp:treatment-sec><tp:treatment-sec sec-type="Type series" id="SECID0EJ5AG"><title>Type series.</title><p><abbrev xmlns:xlink="http://www.w3.org/1999/xlink" xlink:title="Holotype" id="ABBRID0EP5AG" xlink:type="simple">HT</abbrev> ♀, <abbrev xmlns:xlink="http://www.w3.org/1999/xlink" xlink:title="Western Australia" id="ABBRID0ET5AG" xlink:type="simple">WA</abbrev>, Pilbara, 44 km W of Pannawonica, Robe Valley, Mesa A Mine (bore MEARC4038), <named-content xmlns:xlink="http://www.w3.org/1999/xlink" content-type="dwc:verbatimCoordinates" xlink:type="simple"><named-content content-type="geo-json" specific-use="{&#34;type&#34;:&#34;Point&#34;,&#34;coordinates&#34;:[115.896667,-21.664444]}" id="NCID0E15AG" xlink:type="simple">21°39'52"S, 115°53'48"E</named-content></named-content> (GPS), 10 June–3 Aug. 2006; litter trap L. Mould, M. Greenham; Western Australian Museum Entomology Reg. no. 64216 (<named-content xmlns:xlink="http://www.w3.org/1999/xlink" content-type="dwc:institutional_code" xlink:type="simple">WAM</named-content>).</p></tp:treatment-sec><tp:treatment-sec sec-type="Differential diagnosis" id="SECID0EE6AG"><title>Differential diagnosis.</title><p><italic><tp:taxon-name><tp:taxon-name-part taxon-name-part-type="genus" reg="Gracilanillus">Gracilanillus</tp:taxon-name-part> <tp:taxon-name-part taxon-name-part-type="species" reg="hirsutus">hirsutus</tp:taxon-name-part></tp:taxon-name></italic> sp. nov. can be distinguished from <italic><tp:taxon-name><tp:taxon-name-part taxon-name-part-type="genus" reg="Gracilanillus">G.</tp:taxon-name-part> <tp:taxon-name-part taxon-name-part-type="species" reg="pannawonicanus">pannawonicanus</tp:taxon-name-part></tp:taxon-name></italic> sp. nov. in the presence of long and sparse pubescence longitudinally aligned on the elytral disc, head with many excess setae, and for the standard position of the ninth pore of the umbilicate series.</p></tp:treatment-sec><tp:treatment-sec sec-type="description" id="SECID0EAABG"><title>Description of the <abbrev xmlns:xlink="http://www.w3.org/1999/xlink" xlink:title="Holotype" id="ABBRID0EFABG" xlink:type="simple">HT</abbrev> ♀.</title><p><abbrev xmlns:xlink="http://www.w3.org/1999/xlink" xlink:title="total length" id="ABBRID0ELABG" xlink:type="simple">TL</abbrev> 1.39 mm. <bold><italic>Body</italic></bold> elongated, depigmented, yellow-testaceous; shiny integument with evident microsculpture and pubescence.</p><p><bold><italic>Head</italic></bold> robust, hypertrophic, slightly narrower than pronotum; bearing a number of excess setae. Labium toothless, mentum articulate. Antennae robust, moniliform, and short, not exceeding the base of the pronotum when stretched backwards. Fronto-clypeal furrow indistinct; anterior margin of the epistome subrectilinear.</p><p><bold><italic>Pronotum</italic></bold> subquadrate (max. width / max. length ratio = 1.05), with maximum width in the middle, and with basal border as wide as anterior border; sides slightly but regularly arcuate from anterior to posterior, not sinuate, but strictly emarginated before the basal angles. Anterior angles rounded, poorly prominent; posterior angles subsquare. Disc convex, with long and sparse pubescence; median groove very shallow, hardly evident. Marginal groove wide and flat, slightly enlarged near the base; anterior marginal setae placed inside marginal groove, almost on anterior fifth; basal setae almost before the posterior angles.</p><p><bold><italic>Legs</italic></bold> short and stout, with metatrochanters short and stout and metafemora not dentate (Fig. <xref ref-type="fig" rid="F2">5</xref>).</p><p><bold><italic>Elytra</italic></bold> subrectangular, elongated (max. length / max. width ratio = 1.84), with maximum width at the base of the posterior third, not emarginated before apex. Disc slightly convex, with evident longitudinal groove running more or less between the scutellar pore and the 9<sup>th</sup> pore of the umbilicate series; integument shiny with evident microsculpture and long, sparse, upright pubescence, longitudinally aligned. Humeri well marked; post-humeral margin denticulate, with distinct crenulations all the way to the apical third; elytral apices separately rounded. Marginal groove wide and evident almost up to the 9<sup>th</sup> pore of the umbilicate series.</p><p><bold><italic>Chaetotaxy</italic></bold>: scutellar pore large, foveate. Umbilicate series with first three pores of humeral group equidistant; 4<sup>th</sup> pore farther and placed at the end of the basal fourth of elytron; 5<sup>th</sup> pore placed before the apical third of elytra; 5<sup>th</sup> and 6<sup>th</sup> ones spaced out ca. half distance of 6<sup>th</sup> and 7<sup>th</sup>; 8<sup>th</sup> slightly displaced on the disc; 7<sup>th</sup> and 8<sup>th</sup> closer to each other than 8<sup>th</sup> and 9<sup>th</sup>. Two discal setae, first placed before the 5<sup>th</sup> pore of the umbilicate series, second one placed just before 8<sup>th</sup> pore.</p><p><bold>Male.</bold> Unknown.</p></tp:treatment-sec><tp:treatment-sec sec-type="etymology" id="SECID0E2CBG"><title>Etymology.</title><p>The name comes from the Latin <italic><tp:taxon-name><tp:taxon-name-part taxon-name-part-type="genus" reg="Gracilanillus"/><tp:taxon-name-part taxon-name-part-type="species" reg="hirsutus">hirsutus</tp:taxon-name-part></tp:taxon-name></italic> (= hairy, hirsute) to recognise the presence of many excess setae on the head.</p></tp:treatment-sec><tp:treatment-sec sec-type="distribution" id="SECID0ELDBG"><title>Distribution.</title><p><italic><tp:taxon-name><tp:taxon-name-part taxon-name-part-type="genus" reg="Gracilanillus">Gracilanillus</tp:taxon-name-part> <tp:taxon-name-part taxon-name-part-type="species" reg="hirsutus">hirsutus</tp:taxon-name-part></tp:taxon-name></italic> sp. nov. occurs only at the type locality in Mesa A Mine, Robe River Valley, 44 km W of Pannawonica, Pilbara, <abbrev xmlns:xlink="http://www.w3.org/1999/xlink" xlink:title="Western Australia" id="ABBRID0E3DBG" xlink:type="simple">WA</abbrev>.</p></tp:treatment-sec><tp:treatment-sec><!--Section generated to contain objects referenced in tp:taxon-treatment.--><fig id="F2" position="float" orientation="portrait"><object-id xmlns:xlink="http://www.w3.org/1999/xlink" content-type="doi" xlink:type="simple">10.3897/zookeys.1044.58844.figures4-7</object-id><object-id xmlns:xlink="http://www.w3.org/1999/xlink" content-type="arpha" xlink:type="simple">219F8E47-CD0F-563D-9E1B-A67FDA1DEB84</object-id><label>Figures 4–7.</label><caption><p><italic><tp:taxon-name><tp:taxon-name-part taxon-name-part-type="genus" reg="Gracilanillus">Gracilanillus</tp:taxon-name-part></tp:taxon-name></italic> spp.: habitus <abbrev xmlns:xlink="http://www.w3.org/1999/xlink" xlink:title="Holotype" id="ABBRID0E5QAG" xlink:type="simple">HT</abbrev> ♀ (<bold>4, 6</bold>) left metafemur and metatrochanter in ventral view <abbrev xmlns:xlink="http://www.w3.org/1999/xlink" xlink:title="Holotype" id="ABBRID0EERAG" xlink:type="simple">HT</abbrev> ♀ (<bold>5, 7</bold>) <bold>4, 5</bold><italic><tp:taxon-name><tp:taxon-name-part taxon-name-part-type="genus" reg="Gracilanillus">G.</tp:taxon-name-part> <tp:taxon-name-part taxon-name-part-type="species" reg="hirsutus">hirsutus</tp:taxon-name-part></tp:taxon-name></italic> sp. nov. <bold>6, 7</bold><italic><tp:taxon-name><tp:taxon-name-part taxon-name-part-type="genus" reg="Gracilanillus">G.</tp:taxon-name-part> <tp:taxon-name-part taxon-name-part-type="species" reg="pannawonicanus">pannawonicanus</tp:taxon-name-part></tp:taxon-name></italic> sp. nov. Scale bars: 0.1 mm.</p></caption><graphic xmlns:xlink="http://www.w3.org/1999/xlink" xlink:href="zookeys-1044-269-g002.jpg" position="float" orientation="portrait" xlink:type="simple" id="oo_553761.jpg"><uri content-type="original_file" xlink:type="simple">https://binary.pensoft.net/fig/553761</uri></graphic></fig></tp:treatment-sec></tp:taxon-treatment>
