# Supplementary material for: A rich fauna of subterranean short-range endemic Anillini (Coleoptera, Carabidae, Trechinae) from semi-arid regions of Western Australia
Source: Zookeys. 2021 Jun 16;1044:269–337. doi: 10.3897/zookeys.1044.58844 (PMC8222277; doi:10.3897/zookeys.1044.58844)
Supplement: XML Treatment for Gracilanillus pannawonicanus [file zookeys.1044.58844-treatment5.xml]

<!DOCTYPE tp:taxon-treatment
  PUBLIC "-//TaxonX//DTD Taxonomic Treatment Publishing DTD v0 20100105//EN" "tax-treatment-NSO.dtd">
<tp:taxon-treatment xmlns:tp="http://www.plazi.org/taxpub"><tp:treatment-meta><kwd-group><label>Taxon classification</label><kwd><named-content xmlns:xlink="http://www.w3.org/1999/xlink" content-type="kingdom">Animalia</named-content></kwd><kwd><named-content xmlns:xlink="http://www.w3.org/1999/xlink" content-type="order">Coleoptera</named-content></kwd><kwd><named-content xmlns:xlink="http://www.w3.org/1999/xlink" content-type="family">Carabidae</named-content></kwd></kwd-group><mixed-citation publication-type="journal"><person-group><name><surname>Giachino</surname><given-names>Pier Mauro</given-names></name><name><surname>Eberhard</surname><given-names>Stefan</given-names></name><name><surname>Perina</surname><given-names>Giulia</given-names></name></person-group><article-title>A rich fauna of subterranean short-range endemic <tp:taxon-name><tp:taxon-name-part taxon-name-part-type="tribe">Anillini</tp:taxon-name-part></tp:taxon-name> (<tp:taxon-name><tp:taxon-name-part taxon-name-part-type="order">Coleoptera</tp:taxon-name-part></tp:taxon-name>, <tp:taxon-name><tp:taxon-name-part taxon-name-part-type="family">Carabidae</tp:taxon-name-part></tp:taxon-name>, <tp:taxon-name><tp:taxon-name-part taxon-name-part-type="subfamily">Trechinae</tp:taxon-name-part></tp:taxon-name>) from semi-arid regions of Western Australia</article-title><source>Zookeys</source><day>16</day><month>6</month><year>2021</year><volume>1044</volume><fpage>269</fpage><lpage>337</lpage><pub-id pub-id-type="doi">10.3897/zookeys.1044.58844</pub-id></mixed-citation></tp:treatment-meta><tp:nomenclature><tp:taxon-name><object-id xmlns:xlink="http://www.w3.org/1999/xlink" content-type="arpha" xlink:type="simple">A7FAEFEA-BA3A-53A9-BB71-5189EB98A1DC</object-id>
              <tp:taxon-name-part taxon-name-part-type="genus" reg="Gracilanillus">Gracilanillus</tp:taxon-name-part>
              <tp:taxon-name-part taxon-name-part-type="species" reg="pannawonicanus">pannawonicanus</tp:taxon-name-part>
              <object-id xmlns:xlink="http://www.w3.org/1999/xlink" content-type="zoobank" xlink:type="simple">http://zoobank.org/1A567BDA-8F9A-45F5-AB5A-D637E6AAFCDB</object-id>
            </tp:taxon-name><tp:taxon-status xmlns:xlink="http://www.w3.org/1999/xlink" xlink:type="simple">sp. nov.</tp:taxon-status><xref ref-type="fig" rid="F2">Figs 6–7</xref></tp:nomenclature><tp:treatment-sec sec-type="type locality" id="SECID0EMFBG"><title>Type locality.</title><p><abbrev xmlns:xlink="http://www.w3.org/1999/xlink" xlink:title="Western Australia" id="ABBRID0ESFBG" xlink:type="simple">WA</abbrev>, Pilbara, 11 km SSE of Pannawonica, Robe Valley, Mesa K Mine, <named-content xmlns:xlink="http://www.w3.org/1999/xlink" content-type="dwc:verbatimCoordinates" xlink:type="simple"><named-content content-type="geo-json" specific-use="{&#34;type&#34;:&#34;Point&#34;,&#34;coordinates&#34;:[116.261944,-21.719722]}" id="NCID0EZFBG" xlink:type="simple">21°43'11"S, 116°15'43"E</named-content></named-content>.</p></tp:treatment-sec><tp:treatment-sec sec-type="Type series" id="SECID0E5FBG"><title>Type series.</title><p><abbrev xmlns:xlink="http://www.w3.org/1999/xlink" xlink:title="Holotype" id="ABBRID0EEGBG" xlink:type="simple">HT</abbrev> ♀, <abbrev xmlns:xlink="http://www.w3.org/1999/xlink" xlink:title="Western Australia" id="ABBRID0EIGBG" xlink:type="simple">WA</abbrev>, Pilbara, 11 km SSE of Pannawonica, Robe Valley, Mesa K Mine, (bore MEK1701), <named-content xmlns:xlink="http://www.w3.org/1999/xlink" content-type="dwc:verbatimCoordinates" xlink:type="simple"><named-content content-type="geo-json" specific-use="{&#34;type&#34;:&#34;Point&#34;,&#34;coordinates&#34;:[116.261944,-21.719722]}" id="NCID0EPGBG" xlink:type="simple">21°43'11"S, 116°15'43"E</named-content></named-content> (GPS), 10 June-3 Aug. 2006; litter trap L. Mould, M. Greenham; Western Australian Museum Entomology Reg. no. 64215 (<named-content xmlns:xlink="http://www.w3.org/1999/xlink" content-type="dwc:institutional_code" xlink:type="simple">WAM</named-content>).</p></tp:treatment-sec><tp:treatment-sec sec-type="Differential diagnosis" id="SECID0EZGBG"><title>Differential diagnosis.</title><p><italic><tp:taxon-name><tp:taxon-name-part taxon-name-part-type="genus" reg="Gracilanillus">Gracilanillus</tp:taxon-name-part> <tp:taxon-name-part taxon-name-part-type="species" reg="pannawonicanus">pannawonicanus</tp:taxon-name-part></tp:taxon-name></italic> sp. nov. can be distinguished from <italic><tp:taxon-name><tp:taxon-name-part taxon-name-part-type="genus" reg="Gracilanillus">G.</tp:taxon-name-part> <tp:taxon-name-part taxon-name-part-type="species" reg="hirsutus">hirsutus</tp:taxon-name-part></tp:taxon-name></italic> for the presence of a short and dense pubescence on the elytral disc, not directly longitudinally aligned, for the absence of excess setae on the head, and for the position of the ninth pore of the umbilicate series, which is placed quite forward, before the end of the elytral groove.</p></tp:treatment-sec><tp:treatment-sec sec-type="description" id="SECID0EVHBG"><title>Description of the <abbrev xmlns:xlink="http://www.w3.org/1999/xlink" xlink:title="Holotype" id="ABBRID0E1HBG" xlink:type="simple">HT</abbrev> ♀.</title><p><abbrev xmlns:xlink="http://www.w3.org/1999/xlink" xlink:title="total length" id="ABBRID0EAIBG" xlink:type="simple">TL</abbrev> 1.43 mm. <bold><italic>Body</italic></bold> elongated, depigmented, yellow-testaceous; shiny integument with evident microsculpture and pubescence.</p><p><bold><italic>Head</italic></bold> robust, almost hypertrophic, slightly narrower than pronotum, excess setae absent. Labium toothless, articulated mentum. Antennae robust, moniliform, short, not exceeding the base of the pronotum when stretched backwards. Fronto-clypeal furrow indistinct; anterior margin of the epistome subrectilinear.</p><p><bold><italic>Pronotum</italic></bold> subquadrate (max. width / max. length ratio = 1.07), maximum width at the basal anterior third, and basal border as wide as anterior border; sides slightly but regularly arcuate from anterior to posterior angles, strictly sinuate just before basal angles. Anterior angles rounded, slightly prominent; posterior angles subsquare and acuminate at vertex. Disc convex, with short and very sparse pubescence; median groove very shallow, hardly evident. Marginal groove wide and flat, slightly enlarged near the base; anterior marginal setae placed inside the marginal groove, almost on the anterior fifth; basal setae nearly before posterior angles.</p><p><bold><italic>Legs</italic></bold> short and stout, with metatrochanters short and stout and metafemora non dentate (Fig. <xref ref-type="fig" rid="F2">7</xref>).</p><p><bold><italic>Elytra</italic></bold> subrectangular, elongated (max. length / max. width ratio = 1.95), with maximum width in the middle, not emarginated in preapical zone. Disc slightly convex, with evident longitudinal groove running more or less between the scutellar pore and the 2<sup>nd</sup> discal pore; integument shiny, with evident microsculpture, and short, very dense, and upright pubescence, not longitudinally aligned. Humeri well marked but rounded; post-humeral margin denticulate, with distinct crenulation up to the apical fourth; elytral apices separately and acutely rounded. Marginal groove wide and evident almost all the way to the 8<sup>th</sup> pore of the umbilicate series.</p><p><bold><italic>Chaetotaxy</italic></bold>: scutellar pore large, foveate. Umbilicate series with the first three pores of the humeral group equidistant; 4<sup>th</sup> pore farther and placed at the end of the basal third of the elytron; 5<sup>th</sup> pore placed before the apical third of the elytra; 5<sup>th</sup> and 6<sup>th</sup> ones spaced out ca. half of the distance between 6<sup>th</sup> and 7<sup>th</sup>; 8<sup>th</sup> slightly displaced onto the disc; 7<sup>th</sup> and 8<sup>th</sup> slightly closer to each other than the 8<sup>th</sup> and 9<sup>th</sup>; 9<sup>th</sup> pore of the umbilicate series placed well forward (compare to the standard position). Two discal setae, first placed just after the 5<sup>th</sup> pore of the umbilicate series, second one placed just after the 8<sup>th</sup> pore.</p><p><bold>Male.</bold> Unknown.</p></tp:treatment-sec><tp:treatment-sec sec-type="etymology" id="SECID0ESKBG"><title>Etymology.</title><p>The name of the species derives from the town Pannawonica near the type locality Mesa K Mine, in the Pilbara region.</p></tp:treatment-sec><tp:treatment-sec sec-type="distribution" id="SECID0EXKBG"><title>Distribution.</title><p><italic><tp:taxon-name><tp:taxon-name-part taxon-name-part-type="genus" reg="Gracilanillus">Gracilanillus</tp:taxon-name-part> <tp:taxon-name-part taxon-name-part-type="species" reg="pannawonicanus">pannawonicanus</tp:taxon-name-part></tp:taxon-name></italic> sp. nov. is known so far only from the type locality Mesa K Mine, in the Robe River Valley, 11 km SSE of Pannawonica, Pilbara, <abbrev xmlns:xlink="http://www.w3.org/1999/xlink" xlink:title="Western Australia" id="ABBRID0EILBG" xlink:type="simple">WA</abbrev>.</p></tp:treatment-sec><tp:treatment-sec><!--Section generated to contain objects referenced in tp:taxon-treatment.--><fig id="F2" position="float" orientation="portrait"><object-id xmlns:xlink="http://www.w3.org/1999/xlink" content-type="doi" xlink:type="simple">10.3897/zookeys.1044.58844.figures4-7</object-id><object-id xmlns:xlink="http://www.w3.org/1999/xlink" content-type="arpha" xlink:type="simple">219F8E47-CD0F-563D-9E1B-A67FDA1DEB84</object-id><label>Figures 4–7.</label><caption><p><italic><tp:taxon-name><tp:taxon-name-part taxon-name-part-type="genus" reg="Gracilanillus">Gracilanillus</tp:taxon-name-part></tp:taxon-name></italic> spp.: habitus <abbrev xmlns:xlink="http://www.w3.org/1999/xlink" xlink:title="Holotype" id="ABBRID0E5QAG" xlink:type="simple">HT</abbrev> ♀ (<bold>4, 6</bold>) left metafemur and metatrochanter in ventral view <abbrev xmlns:xlink="http://www.w3.org/1999/xlink" xlink:title="Holotype" id="ABBRID0EERAG" xlink:type="simple">HT</abbrev> ♀ (<bold>5, 7</bold>) <bold>4, 5</bold><italic><tp:taxon-name><tp:taxon-name-part taxon-name-part-type="genus" reg="Gracilanillus">G.</tp:taxon-name-part> <tp:taxon-name-part taxon-name-part-type="species" reg="hirsutus">hirsutus</tp:taxon-name-part></tp:taxon-name></italic> sp. nov. <bold>6, 7</bold><italic><tp:taxon-name><tp:taxon-name-part taxon-name-part-type="genus" reg="Gracilanillus">G.</tp:taxon-name-part> <tp:taxon-name-part taxon-name-part-type="species" reg="pannawonicanus">pannawonicanus</tp:taxon-name-part></tp:taxon-name></italic> sp. nov. Scale bars: 0.1 mm.</p></caption><graphic xmlns:xlink="http://www.w3.org/1999/xlink" xlink:href="zookeys-1044-269-g002.jpg" position="float" orientation="portrait" xlink:type="simple" id="oo_553761.jpg"><uri content-type="original_file" xlink:type="simple">https://binary.pensoft.net/fig/553761</uri></graphic></fig></tp:treatment-sec></tp:taxon-treatment>
