# Supplementary material for: A rich fauna of subterranean short-range endemic Anillini (Coleoptera, Carabidae, Trechinae) from semi-arid regions of Western Australia
Source: Zookeys. 2021 Jun 16;1044:269–337. doi: 10.3897/zookeys.1044.58844 (PMC8222277; doi:10.3897/zookeys.1044.58844)
Supplement: XML Treatment for Gregorydytes [file zookeys.1044.58844-treatment6.xml]

<!DOCTYPE tp:taxon-treatment
  PUBLIC "-//TaxonX//DTD Taxonomic Treatment Publishing DTD v0 20100105//EN" "tax-treatment-NSO.dtd">
<tp:taxon-treatment xmlns:tp="http://www.plazi.org/taxpub"><tp:treatment-meta><kwd-group><label>Taxon classification</label><kwd><named-content xmlns:xlink="http://www.w3.org/1999/xlink" content-type="kingdom">Animalia</named-content></kwd><kwd><named-content xmlns:xlink="http://www.w3.org/1999/xlink" content-type="order">Coleoptera</named-content></kwd><kwd><named-content xmlns:xlink="http://www.w3.org/1999/xlink" content-type="family">Carabidae</named-content></kwd></kwd-group><mixed-citation publication-type="journal"><person-group><name><surname>Giachino</surname><given-names>Pier Mauro</given-names></name><name><surname>Eberhard</surname><given-names>Stefan</given-names></name><name><surname>Perina</surname><given-names>Giulia</given-names></name></person-group><article-title>A rich fauna of subterranean short-range endemic <tp:taxon-name><tp:taxon-name-part taxon-name-part-type="tribe">Anillini</tp:taxon-name-part></tp:taxon-name> (<tp:taxon-name><tp:taxon-name-part taxon-name-part-type="order">Coleoptera</tp:taxon-name-part></tp:taxon-name>, <tp:taxon-name><tp:taxon-name-part taxon-name-part-type="family">Carabidae</tp:taxon-name-part></tp:taxon-name>, <tp:taxon-name><tp:taxon-name-part taxon-name-part-type="subfamily">Trechinae</tp:taxon-name-part></tp:taxon-name>) from semi-arid regions of Western Australia</article-title><source>Zookeys</source><day>16</day><month>6</month><year>2021</year><volume>1044</volume><fpage>269</fpage><lpage>337</lpage><pub-id pub-id-type="doi">10.3897/zookeys.1044.58844</pub-id></mixed-citation></tp:treatment-meta><tp:nomenclature><tp:taxon-name><object-id xmlns:xlink="http://www.w3.org/1999/xlink" content-type="arpha" xlink:type="simple">29F4C0B5-ECE3-59A5-92A5-B6EFD57D8101</object-id>
              <tp:taxon-name-part taxon-name-part-type="genus" reg="Gregorydytes">Gregorydytes</tp:taxon-name-part>
              <object-id xmlns:xlink="http://www.w3.org/1999/xlink" content-type="zoobank" xlink:type="simple">http://zoobank.org/4C46E75E-6238-45ED-8A3F-83013708366C</object-id>
            </tp:taxon-name><tp:taxon-status xmlns:xlink="http://www.w3.org/1999/xlink" xlink:type="simple">gen. nov.</tp:taxon-status><xref ref-type="fig" rid="F3">Figs 8–9</xref></tp:nomenclature><tp:treatment-sec sec-type="type species" id="SECID0EUMBG"><title>Type species.</title><p><italic><tp:taxon-name><tp:taxon-name-part taxon-name-part-type="genus" reg="Gregorydytes">Gregorydytes</tp:taxon-name-part> <tp:taxon-name-part taxon-name-part-type="species" reg="ophthalmianus">ophthalmianus</tp:taxon-name-part></tp:taxon-name></italic> sp. nov.</p></tp:treatment-sec><tp:treatment-sec sec-type="diagnosis" id="SECID0EFNBG"><title>Diagnosis.</title><p>Genus characterised by normal metatrochanters, elytra reduced at tip and lacking longitudinal grooves, 9<sup>th</sup> pore of the umbilicate series in normal position (placed after the 8<sup>th</sup> one) and two discal setae; basal border of pronotum remarkably narrower than anterior border and sides distinctly sinuate before the basal angles; aedeagus with median lobe subrectilinear, basal bulb extremely reduced and parameres bearing one apical seta. Labial tooth lacking.</p></tp:treatment-sec><tp:treatment-sec sec-type="description" id="SECID0EPNBG"><title>Description.</title><p>Species small (<abbrev xmlns:xlink="http://www.w3.org/1999/xlink" xlink:title="total length" id="ABBRID0EVNBG" xlink:type="simple">TL</abbrev> mm 1.02–1.05) and anophthalmous. Integument depigmented, poorly sclerified, and covered with sparse pubescence.</p><p><bold><italic>Head</italic></bold> of normal size, narrower than pronotum; mandibles short and simple, without hyperplasias. Maxillary palpi ovoidal, swollen. Labium transverse, articulated; mentum not fused with submentum. Labial tooth absent. Antennae moniliform, without particular features.</p><p><bold><italic>Pronotum</italic></bold> slightly transverse, with sides distinctly sinuate at the basal third. Basal angles obtuse and rounded; basal border remarkably narrower than anterior border; presence of two marginal setae, the posterior one placed at the basal angles.</p><p><bold><italic>Elytra</italic></bold> subrectangular and elongated, separately rounded, depressed and without longitudinal groove, and slightly truncated but not emarginated at apex. Elytral striae absent (except sutural stria). Lateral margin starting from the humeral area, distinctly crenulate to at least half-length. Scutellar pore present, large and umbilicate; umbilicate series of type B (sensu <xref ref-type="bibr" rid="B33">Jeannel 1963</xref>; <xref ref-type="bibr" rid="B16">Giachino and Vailati 2011</xref>); disc bearing two discal setae.</p><p><bold><italic>Legs</italic></bold> relatively short and stumpy. Unarmed pro- and metafemora, normal metatrochanters, two dilated protarsomeres in the male.</p><p><bold><italic>Aedeagus</italic></bold> small, median lobe short and subrectilinear with basal bulb extremely reduced. Parameres long, bearing one apical seta. Endophallus without sclerified phanerae.</p></tp:treatment-sec><tp:treatment-sec sec-type="etymology" id="SECID0EEPBG"><title>Etymology.</title><p><italic><tp:taxon-name><tp:taxon-name-part taxon-name-part-type="genus" reg="Gregorydytes">Gregorydytes</tp:taxon-name-part></tp:taxon-name></italic> is a compound noun: in honour of Francis Thomas Gregory, the first European explorer who discovered Ophthalmia Range (type locality) in 1876, and <italic>dytes</italic> meaning diver in Greek. Gender name masculine.</p></tp:treatment-sec><tp:treatment-sec sec-type="Species included" id="SECID0ETPBG"><title>Species included.</title><p>Only <italic><tp:taxon-name><tp:taxon-name-part taxon-name-part-type="genus" reg="Gregorydytes">G.</tp:taxon-name-part> <tp:taxon-name-part taxon-name-part-type="species" reg="ophthalmianus">ophthalmianus</tp:taxon-name-part></tp:taxon-name></italic> sp. nov. belongs to this new genus.</p><fig id="F3" position="float" orientation="portrait"><object-id xmlns:xlink="http://www.w3.org/1999/xlink" content-type="doi" xlink:type="simple">10.3897/zookeys.1044.58844.figures8-9</object-id><object-id xmlns:xlink="http://www.w3.org/1999/xlink" content-type="arpha" xlink:type="simple">BF154991-44EE-5C8D-B171-A33A69C9B065</object-id><label>Figures 8, 9.</label><caption><p><italic><tp:taxon-name><tp:taxon-name-part taxon-name-part-type="genus" reg="Gregorydytes">Gregorydytes</tp:taxon-name-part> <tp:taxon-name-part taxon-name-part-type="species" reg="ophthalmianus">ophthalmianus</tp:taxon-name-part></tp:taxon-name></italic> gen. et sp. nov., <abbrev xmlns:xlink="http://www.w3.org/1999/xlink" xlink:title="Holotype" id="ABBRID0EXQBG" xlink:type="simple">HT</abbrev> ♂ <bold>8</bold> habitus <bold>9</bold> aedeagus in lateral view. Scale bars: 0.1 mm.</p></caption><graphic xmlns:xlink="http://www.w3.org/1999/xlink" xlink:href="zookeys-1044-269-g003.jpg" position="float" orientation="portrait" xlink:type="simple" id="oo_553762.jpg"><uri content-type="original_file" xlink:type="simple">https://binary.pensoft.net/fig/553762</uri></graphic></fig></tp:treatment-sec><ref-list><ref id="B33"><mixed-citation xmlns:xlink="http://www.w3.org/1999/xlink" xlink:type="simple"><person-group><name name-style="western"><surname>Jeannel</surname><given-names>R</given-names></name></person-group> (<year>1963</year>) <article-title>Monographie des “<tp:taxon-name><tp:taxon-name-part taxon-name-part-type="tribe">Anillini</tp:taxon-name-part></tp:taxon-name>”, Bembidiides endogés (<tp:taxon-name><tp:taxon-name-part taxon-name-part-type="order">Coleoptera</tp:taxon-name-part></tp:taxon-name><tp:taxon-name><tp:taxon-name-part taxon-name-part-type="family">Trechidae</tp:taxon-name-part></tp:taxon-name>).</article-title><source>Mémoires du Museum national d’Histoire naturelle, Paris (A)</source><volume>28</volume>: <fpage>33</fpage>–<lpage>204</lpage>.</mixed-citation></ref><ref id="B16"><mixed-citation xmlns:xlink="http://www.w3.org/1999/xlink" xlink:type="simple"><person-group><name name-style="western"><surname>Giachino</surname><given-names>PM</given-names></name><name name-style="western"><surname>Vailati</surname><given-names>D</given-names></name></person-group> (<year>2011</year>) <article-title>Review of the <tp:taxon-name><tp:taxon-name-part taxon-name-part-type="subtribe">Anillina</tp:taxon-name-part></tp:taxon-name> of Greece (<tp:taxon-name><tp:taxon-name-part taxon-name-part-type="order">Coleoptera</tp:taxon-name-part></tp:taxon-name>, <tp:taxon-name><tp:taxon-name-part taxon-name-part-type="family">Carabidae</tp:taxon-name-part></tp:taxon-name>, <tp:taxon-name><tp:taxon-name-part taxon-name-part-type="tribe">Bembidiini</tp:taxon-name-part></tp:taxon-name>).</article-title><source>Biodiversity Journal, monograph</source><volume>1</volume>: <fpage>1</fpage>–<lpage>112</lpage>.</mixed-citation></ref></ref-list></tp:taxon-treatment>
