# Supplementary material for: A rich fauna of subterranean short-range endemic Anillini (Coleoptera, Carabidae, Trechinae) from semi-arid regions of Western Australia
Source: Zookeys. 2021 Jun 16;1044:269–337. doi: 10.3897/zookeys.1044.58844 (PMC8222277; doi:10.3897/zookeys.1044.58844)
Supplement: XML Treatment for Gregorydytes ophthalmianus [file zookeys.1044.58844-treatment7.xml]

<!DOCTYPE tp:taxon-treatment
  PUBLIC "-//TaxonX//DTD Taxonomic Treatment Publishing DTD v0 20100105//EN" "tax-treatment-NSO.dtd">
<tp:taxon-treatment xmlns:tp="http://www.plazi.org/taxpub"><tp:treatment-meta><kwd-group><label>Taxon classification</label><kwd><named-content xmlns:xlink="http://www.w3.org/1999/xlink" content-type="kingdom">Animalia</named-content></kwd><kwd><named-content xmlns:xlink="http://www.w3.org/1999/xlink" content-type="order">Coleoptera</named-content></kwd><kwd><named-content xmlns:xlink="http://www.w3.org/1999/xlink" content-type="family">Carabidae</named-content></kwd></kwd-group><mixed-citation publication-type="journal"><person-group><name><surname>Giachino</surname><given-names>Pier Mauro</given-names></name><name><surname>Eberhard</surname><given-names>Stefan</given-names></name><name><surname>Perina</surname><given-names>Giulia</given-names></name></person-group><article-title>A rich fauna of subterranean short-range endemic <tp:taxon-name><tp:taxon-name-part taxon-name-part-type="tribe">Anillini</tp:taxon-name-part></tp:taxon-name> (<tp:taxon-name><tp:taxon-name-part taxon-name-part-type="order">Coleoptera</tp:taxon-name-part></tp:taxon-name>, <tp:taxon-name><tp:taxon-name-part taxon-name-part-type="family">Carabidae</tp:taxon-name-part></tp:taxon-name>, <tp:taxon-name><tp:taxon-name-part taxon-name-part-type="subfamily">Trechinae</tp:taxon-name-part></tp:taxon-name>) from semi-arid regions of Western Australia</article-title><source>Zookeys</source><day>16</day><month>6</month><year>2021</year><volume>1044</volume><fpage>269</fpage><lpage>337</lpage><pub-id pub-id-type="doi">10.3897/zookeys.1044.58844</pub-id></mixed-citation></tp:treatment-meta><tp:nomenclature><tp:taxon-name><object-id xmlns:xlink="http://www.w3.org/1999/xlink" content-type="arpha" xlink:type="simple">C8337997-043B-5A92-A283-BDEAC87F39D3</object-id>
              <tp:taxon-name-part taxon-name-part-type="genus" reg="Gregorydytes">Gregorydytes</tp:taxon-name-part>
              <tp:taxon-name-part taxon-name-part-type="species" reg="ophthalmianus">ophthalmianus</tp:taxon-name-part>
              <object-id xmlns:xlink="http://www.w3.org/1999/xlink" content-type="zoobank" xlink:type="simple">http://zoobank.org/B314CCE3-C2BC-4C80-9D37-FCA404E397DA</object-id>
            </tp:taxon-name><tp:taxon-status xmlns:xlink="http://www.w3.org/1999/xlink" xlink:type="simple">sp. nov.</tp:taxon-status><xref ref-type="fig" rid="F3">Figs 8–9</xref></tp:nomenclature><tp:treatment-sec sec-type="type locality" id="SECID0EQSBG"><title>Type locality.</title><p><abbrev xmlns:xlink="http://www.w3.org/1999/xlink" xlink:title="Western Australia" id="ABBRID0EWSBG" xlink:type="simple">WA</abbrev>, Pilbara, 25 km W of Newman, Ophthalmia Range, <named-content xmlns:xlink="http://www.w3.org/1999/xlink" content-type="dwc:verbatimCoordinates" xlink:type="simple"><named-content content-type="geo-json" specific-use="{&#34;type&#34;:&#34;Point&#34;,&#34;coordinates&#34;:[119.403689,-23.278164]}" id="NCID0E4SBG" xlink:type="simple">23°16'41.39"S, 119°24'13.28"E</named-content></named-content>.</p></tp:treatment-sec><tp:treatment-sec sec-type="Type series" id="SECID0ECTBG"><title>Type series.</title><p><abbrev xmlns:xlink="http://www.w3.org/1999/xlink" xlink:title="Holotype" id="ABBRID0EITBG" xlink:type="simple">HT</abbrev> ♂, <abbrev xmlns:xlink="http://www.w3.org/1999/xlink" xlink:title="Western Australia" id="ABBRID0EMTBG" xlink:type="simple">WA</abbrev>, Pilbara, 25 km W of Newman, Ophthalmia Range, <named-content xmlns:xlink="http://www.w3.org/1999/xlink" content-type="dwc:verbatimCoordinates" xlink:type="simple"><named-content content-type="geo-json" specific-use="{&#34;type&#34;:&#34;Point&#34;,&#34;coordinates&#34;:[119.403689,-23.278164]}" id="NCID0ETTBG" xlink:type="simple">23°16'41.39"S, 119°24'13.28"E</named-content></named-content> (WGS84), P. Bell, N. Coen, 25 June 2010, Trog. net scrape; (BHP020_EXR1691-LN:9124), Western Australian Museum Entomology Reg. no. 82611 (<named-content xmlns:xlink="http://www.w3.org/1999/xlink" content-type="dwc:institutional_code" xlink:type="simple">WAM</named-content>). <abbrev xmlns:xlink="http://www.w3.org/1999/xlink" xlink:title="Paratypes" id="ABBRID0E4TBG" xlink:type="simple">PTT</abbrev>: 1 ♀, <abbrev xmlns:xlink="http://www.w3.org/1999/xlink" xlink:title="Western Australia" id="ABBRID0EBUBG" xlink:type="simple">WA</abbrev>, Pilbara, 25 km W of Newman, Ophthalmia Range, <named-content xmlns:xlink="http://www.w3.org/1999/xlink" content-type="dwc:verbatimCoordinates" xlink:type="simple"><named-content content-type="geo-json" specific-use="{&#34;type&#34;:&#34;Point&#34;,&#34;coordinates&#34;:[119.403689,-23.278164]}" id="NCID0EIUBG" xlink:type="simple">23°16'41.39"S, 119°24'13.28"E</named-content></named-content> (WGS84), P. Bell, N. Coen, 14 August 2010, Trog. net scrape (BHP020_EXR1691-LN:9362), Western Australian Museum Entomology Reg. no. 82612 (<abbrev xmlns:xlink="http://www.w3.org/1999/xlink" xlink:title="Collection Giachino, San Martino Canavese (TO), Italy" id="ABBRID0ENUBG" xlink:type="simple">CGi</abbrev>).</p></tp:treatment-sec><tp:treatment-sec sec-type="Differential diagnosis" id="SECID0ERUBG"><title>Differential diagnosis.</title><p><italic><tp:taxon-name><tp:taxon-name-part taxon-name-part-type="genus" reg="Gregorydytes">Gregorydytes</tp:taxon-name-part> <tp:taxon-name-part taxon-name-part-type="species" reg="ophthalmianus">ophthalmianus</tp:taxon-name-part></tp:taxon-name></italic> sp. nov. differs from other Australian <tp:taxon-name><tp:taxon-name-part taxon-name-part-type="tribe">Anillini</tp:taxon-name-part></tp:taxon-name> by the characters highlighted in the genus diagnosis.</p></tp:treatment-sec><tp:treatment-sec sec-type="description" id="SECID0EHVBG"><title>Description.</title><p><abbrev xmlns:xlink="http://www.w3.org/1999/xlink" xlink:title="total length" id="ABBRID0ENVBG" xlink:type="simple">TL</abbrev> mm 1.02 ♂–1.05 ♀. <bold><italic>Body</italic></bold> moderately elongated, depigmented, yellow-testaceous; integument shiny, with evident microsculpture and pubescence.</p><p><bold><italic>Head</italic></bold> robust, not hypertrophic, narrower than pronotum; excess setae absent. Labium toothless, mentum articulated. Antennae robust, moniliform, short, hardly exceeding the base of the pronotum when stretched backwards. Fronto-clypeal furrow indistinct; subrectilinear anterior margin of epistome.</p><p><bold><italic>Pronotum</italic></bold> transverse (max. width / max. length ratio = 1.25), with maximum width at the base of the anterior fourth, and basal border remarkably narrower than anterior border; sides distinctly and regularly arcuate anteriorly, sinuate before basal angles. Anterior angles rounded, not prominent; posterior angles obtuse and rounded. Disc convex, with very sparse pubescence of medium length; median groove very shallow, hardly evident. Marginal groove wide and flat, slightly enlarged near the base; anterior marginal setae placed inside the marginal groove, almost on the anterior fourth; basal setae at posterior angles.</p><p><bold><italic>Legs</italic></bold> short and stout, with metatrochanters short and stout and metafemora non dentate. Two protarsomeres dilated and without adhesive phanerae in male.</p><p><bold><italic>Elytra</italic></bold> subrectangular (max. length / max. width ratio = 1.55), with maximum width at the base of the posterior third, subtruncate but not emarginated before apex. Disc slightly convex, without longitudinal groove; integument shiny, with evident microsculpture and very sparse and upright pubescence of medium length, longitudinally aligned. Humeri well marked but rounded; post-humeral margin denticulate, with distinct crenulation up to the apical third; elytral apices separately rounded. Marginal groove wide and evident almost up to the 9<sup>th</sup> pore of the umbilicate series.</p><p><bold><italic>Chaetotaxy</italic></bold>: large and foveate basal umbilicate pore. Umbilicate series with the first three pores of the humeral group very closed to each other and equidistant; 4<sup>th</sup> pore farther and placed at the end of the basal third of the elytron; 5<sup>th</sup> pore placed at the base the apical third of the elytron; 5<sup>th</sup> and 6<sup>th</sup> ones spaced from each other equidistant with 6<sup>th</sup> and 7<sup>th</sup>; 5<sup>th</sup>, 7<sup>th</sup> and 8<sup>th</sup> displaced onto the disc; 7<sup>th</sup> and 8<sup>th</sup> spaced from each other as 8<sup>th</sup> and 9<sup>th</sup>. Two discal setae, the first placed at the level of the 3<sup>rd</sup> pore of the umbilicate series, the second one placed just before the 8<sup>th</sup> pore.</p><p><bold><italic>Aedeagus</italic></bold> (Fig. <xref ref-type="fig" rid="F3">9</xref>) small, median lobe short, stout, subrectilinear, with basal bulb extremely reduced; ventral margin gently bisinuated; apical blade evident. Endophallus without an evident lamella copulatrix. Left paramere elongated, reaching the aedeagal distal fourth and bearing only one seta; right paramere lost during the preparation of the specimen.</p></tp:treatment-sec><tp:treatment-sec sec-type="etymology" id="SECID0ECYBG"><title>Etymology.</title><p>The name arises from the type locality Ophthalmia Range in the Pilbara region.</p></tp:treatment-sec><tp:treatment-sec sec-type="distribution" id="SECID0EHYBG"><title>Distribution.</title><p><italic><tp:taxon-name><tp:taxon-name-part taxon-name-part-type="genus" reg="Gregorydytes">Gregorydytes</tp:taxon-name-part> <tp:taxon-name-part taxon-name-part-type="species" reg="ophthalmianus">ophthalmianus</tp:taxon-name-part></tp:taxon-name></italic> sp. nov. is known so far only from the type locality Ophthalmia Range, 25 km W of Newman, Pilbara, <abbrev xmlns:xlink="http://www.w3.org/1999/xlink" xlink:title="Western Australia" id="ABBRID0EYYBG" xlink:type="simple">WA</abbrev>.</p></tp:treatment-sec><tp:treatment-sec><!--Section generated to contain objects referenced in tp:taxon-treatment.--><fig id="F3" position="float" orientation="portrait"><object-id xmlns:xlink="http://www.w3.org/1999/xlink" content-type="doi" xlink:type="simple">10.3897/zookeys.1044.58844.figures8-9</object-id><object-id xmlns:xlink="http://www.w3.org/1999/xlink" content-type="arpha" xlink:type="simple">BF154991-44EE-5C8D-B171-A33A69C9B065</object-id><label>Figures 8, 9.</label><caption><p><italic><tp:taxon-name><tp:taxon-name-part taxon-name-part-type="genus" reg="Gregorydytes">Gregorydytes</tp:taxon-name-part> <tp:taxon-name-part taxon-name-part-type="species" reg="ophthalmianus">ophthalmianus</tp:taxon-name-part></tp:taxon-name></italic> gen. et sp. nov., <abbrev xmlns:xlink="http://www.w3.org/1999/xlink" xlink:title="Holotype" id="ABBRID0EXQBG" xlink:type="simple">HT</abbrev> ♂ <bold>8</bold> habitus <bold>9</bold> aedeagus in lateral view. Scale bars: 0.1 mm.</p></caption><graphic xmlns:xlink="http://www.w3.org/1999/xlink" xlink:href="zookeys-1044-269-g003.jpg" position="float" orientation="portrait" xlink:type="simple" id="oo_553762.jpg"><uri content-type="original_file" xlink:type="simple">https://binary.pensoft.net/fig/553762</uri></graphic></fig></tp:treatment-sec></tp:taxon-treatment>
