# Supplementary material for: A rich fauna of subterranean short-range endemic Anillini (Coleoptera, Carabidae, Trechinae) from semi-arid regions of Western Australia
Source: Zookeys. 2021 Jun 16;1044:269–337. doi: 10.3897/zookeys.1044.58844 (PMC8222277; doi:10.3897/zookeys.1044.58844)
Supplement: XML Treatment for Pilbaraphanus [file zookeys.1044.58844-treatment8.xml]

<!DOCTYPE tp:taxon-treatment
  PUBLIC "-//TaxonX//DTD Taxonomic Treatment Publishing DTD v0 20100105//EN" "tax-treatment-NSO.dtd">
<tp:taxon-treatment xmlns:tp="http://www.plazi.org/taxpub"><tp:treatment-meta><kwd-group><label>Taxon classification</label><kwd><named-content xmlns:xlink="http://www.w3.org/1999/xlink" content-type="kingdom">Animalia</named-content></kwd><kwd><named-content xmlns:xlink="http://www.w3.org/1999/xlink" content-type="order">Coleoptera</named-content></kwd><kwd><named-content xmlns:xlink="http://www.w3.org/1999/xlink" content-type="family">Carabidae</named-content></kwd></kwd-group><mixed-citation publication-type="journal"><person-group><name><surname>Giachino</surname><given-names>Pier Mauro</given-names></name><name><surname>Eberhard</surname><given-names>Stefan</given-names></name><name><surname>Perina</surname><given-names>Giulia</given-names></name></person-group><article-title>A rich fauna of subterranean short-range endemic <tp:taxon-name><tp:taxon-name-part taxon-name-part-type="tribe">Anillini</tp:taxon-name-part></tp:taxon-name> (<tp:taxon-name><tp:taxon-name-part taxon-name-part-type="order">Coleoptera</tp:taxon-name-part></tp:taxon-name>, <tp:taxon-name><tp:taxon-name-part taxon-name-part-type="family">Carabidae</tp:taxon-name-part></tp:taxon-name>, <tp:taxon-name><tp:taxon-name-part taxon-name-part-type="subfamily">Trechinae</tp:taxon-name-part></tp:taxon-name>) from semi-arid regions of Western Australia</article-title><source>Zookeys</source><day>16</day><month>6</month><year>2021</year><volume>1044</volume><fpage>269</fpage><lpage>337</lpage><pub-id pub-id-type="doi">10.3897/zookeys.1044.58844</pub-id></mixed-citation></tp:treatment-meta><tp:nomenclature><tp:taxon-name><object-id xmlns:xlink="http://www.w3.org/1999/xlink" content-type="arpha" xlink:type="simple">09074B2F-2DE8-5F68-8FC4-283571657045</object-id>
              <tp:taxon-name-part taxon-name-part-type="genus" reg="Pilbaraphanus">Pilbaraphanus</tp:taxon-name-part>
              <object-id xmlns:xlink="http://www.w3.org/1999/xlink" content-type="zoobank" xlink:type="simple">http://zoobank.org/F300FB18-16FE-468B-B9BA-CC5C0926CFDF</object-id>
            </tp:taxon-name><tp:taxon-status xmlns:xlink="http://www.w3.org/1999/xlink" xlink:type="simple">gen. nov.</tp:taxon-status><xref ref-type="fig" rid="F4">Figs 10–14</xref></tp:nomenclature><tp:treatment-sec sec-type="type species" id="SECID0EE1BG"><title>Type species.</title><p><italic><tp:taxon-name><tp:taxon-name-part taxon-name-part-type="genus" reg="Pilbaraphanus">Pilbaraphanus</tp:taxon-name-part> <tp:taxon-name-part taxon-name-part-type="species" reg="chichesterianus">chichesterianus</tp:taxon-name-part></tp:taxon-name></italic> sp. nov.</p></tp:treatment-sec><tp:treatment-sec sec-type="diagnosis" id="SECID0EV1BG"><title>Diagnosis.</title><p>Genus characterised by very long and sharp metatrochanters; dentate metafemora; elytra not reduced at tip; elytral disc bearing three setae and longitudinal grooves absent; 9<sup>th</sup> pore of the umbilicate series in the normal position (placed after the 8<sup>th</sup>); aedeagus with median lobe not very curved, size of basal bulb normal and parameres bearing two apical setae. Labial tooth present and smooth. Differs from <italic><tp:taxon-name><tp:taxon-name-part taxon-name-part-type="genus" reg="Magnanillus">Magnanillus</tp:taxon-name-part></tp:taxon-name></italic> Baehr, 2017 by the absence of longitudinal elytral grooves.</p></tp:treatment-sec><tp:treatment-sec sec-type="description" id="SECID0EG2BG"><title>Description.</title><p>Species of medium size (<abbrev xmlns:xlink="http://www.w3.org/1999/xlink" xlink:title="total length" id="ABBRID0EM2BG" xlink:type="simple">TL</abbrev> mm 1.37–2.18) and anophthalmous. Integument depigmented but well sclerified and covered with sparse pubescence.</p><p><bold><italic>Head</italic></bold> from normal to large size, slightly narrower than pronotum; mandibles short and simple, without hyperplasias. Maxillary palpi ovoidal and swollen. Labium transverse and articulated; mentum not fused with submentum. Labial tooth present and smooth. Antennae moniliform, without particular features.</p><p><bold><italic>Pronotum</italic></bold> subquadrate, with sides not or only slightly sinuate at the basal third, smooth or denticulated before basal angles. Basal angles right, sharp, not rounded; basal border as wide as, or only slightly narrower, than the anterior border; presence of two marginal setae, the posterior one placed just before basal angles.</p><p><bold><italic>Elytra</italic></bold> subrectangular and elongated, separately rounded and depressed, not truncate and not emarginated apically, with longitudinal groove absent. Elytral striae absent (except sutural stria). Lateral margin starting from humeral area, distinctly crenulate up to at least half-length. Scutellar pore present, large and umbilicate; umbilicate series of type B (sensu <xref ref-type="bibr" rid="B33">Jeannel 1963</xref>; <xref ref-type="bibr" rid="B16">Giachino and Vailati 2011</xref>); disc bearing three discal setae.</p><p><bold><italic>Legs</italic></bold> relatively short and stumpy. Unarmed profemora; posterior edge of metafemora dentate, metatrochanters very long and sharp, two dilated protarsomeres in the male.</p><p><bold><italic>Aedeagus</italic></bold> relatively large, median lobe long and not very curved, with basal bulb of normal size. Parameres long and bearing two apical setae. Endophallus with poorly sclerified phanerae.</p></tp:treatment-sec><tp:treatment-sec sec-type="etymology" id="SECID0E23BG"><title>Etymology.</title><p>The genus name combines the Pilbara name with the suffix -<italic>phanus</italic> to recognise the genus <italic><tp:taxon-name><tp:taxon-name-part taxon-name-part-type="genus" reg="Illaphanus">Illaphanus</tp:taxon-name-part></tp:taxon-name></italic>. Gender masculine.</p></tp:treatment-sec><tp:treatment-sec sec-type="Species included" id="SECID0EK4BG"><title>Species included.</title><p>Only two species currently belong to this genus:</p><p><italic><tp:taxon-name><tp:taxon-name-part taxon-name-part-type="genus" reg="Pilbaraphanus">Pilbaraphanus</tp:taxon-name-part> <tp:taxon-name-part taxon-name-part-type="species" reg="chichesterianus">chichesterianus</tp:taxon-name-part></tp:taxon-name></italic> sp. nov.</p><p><italic><tp:taxon-name><tp:taxon-name-part taxon-name-part-type="genus" reg="Pilbaraphanus">Pilbaraphanus</tp:taxon-name-part> <tp:taxon-name-part taxon-name-part-type="species" reg="bilybarianus">bilybarianus</tp:taxon-name-part></tp:taxon-name></italic> sp. nov.</p><fig id="F4" position="float" orientation="portrait"><object-id xmlns:xlink="http://www.w3.org/1999/xlink" content-type="doi" xlink:type="simple">10.3897/zookeys.1044.58844.figures10-14</object-id><object-id xmlns:xlink="http://www.w3.org/1999/xlink" content-type="arpha" xlink:type="simple">EF322464-2961-59AB-8D77-4F72DF464EDD</object-id><label>Figures 10–14.</label><caption><p><italic><tp:taxon-name><tp:taxon-name-part taxon-name-part-type="genus" reg="Pilbaraphanus">Pilbaraphanus</tp:taxon-name-part></tp:taxon-name></italic> gen. et spp. nov., habitus (<bold>10, 13</bold>) right metafemur and metatrochanter in ventral view (<bold>11, 14</bold>) aedeagus in lateral view (<bold>12</bold>) <bold>10–12</bold><italic><tp:taxon-name><tp:taxon-name-part taxon-name-part-type="genus" reg="Pilbaraphanus">P.</tp:taxon-name-part> <tp:taxon-name-part taxon-name-part-type="species" reg="chichesterianus">chichesterianus</tp:taxon-name-part></tp:taxon-name></italic> sp. nov., <abbrev xmlns:xlink="http://www.w3.org/1999/xlink" xlink:title="Holotype" id="ABBRID0EL6BG" xlink:type="simple">HT</abbrev> ♂ <bold>13, 14</bold><italic><tp:taxon-name><tp:taxon-name-part taxon-name-part-type="genus" reg="Pilbaraphanus">P.</tp:taxon-name-part> <tp:taxon-name-part taxon-name-part-type="species" reg="bilybarianus">bilybarianus</tp:taxon-name-part></tp:taxon-name></italic> sp. nov. <abbrev xmlns:xlink="http://www.w3.org/1999/xlink" xlink:title="Holotype" id="ABBRID0E36BG" xlink:type="simple">HT</abbrev> ♀. Scale bars: 0.1 mm.</p></caption><graphic xmlns:xlink="http://www.w3.org/1999/xlink" xlink:href="zookeys-1044-269-g004.jpg" position="float" orientation="portrait" xlink:type="simple" id="oo_553763.jpg"><uri content-type="original_file" xlink:type="simple">https://binary.pensoft.net/fig/553763</uri></graphic></fig></tp:treatment-sec><ref-list><ref id="B33"><mixed-citation xmlns:xlink="http://www.w3.org/1999/xlink" xlink:type="simple"><person-group><name name-style="western"><surname>Jeannel</surname><given-names>R</given-names></name></person-group> (<year>1963</year>) <article-title>Monographie des “<tp:taxon-name><tp:taxon-name-part taxon-name-part-type="tribe">Anillini</tp:taxon-name-part></tp:taxon-name>”, Bembidiides endogés (<tp:taxon-name><tp:taxon-name-part taxon-name-part-type="order">Coleoptera</tp:taxon-name-part></tp:taxon-name><tp:taxon-name><tp:taxon-name-part taxon-name-part-type="family">Trechidae</tp:taxon-name-part></tp:taxon-name>).</article-title><source>Mémoires du Museum national d’Histoire naturelle, Paris (A)</source><volume>28</volume>: <fpage>33</fpage>–<lpage>204</lpage>.</mixed-citation></ref><ref id="B16"><mixed-citation xmlns:xlink="http://www.w3.org/1999/xlink" xlink:type="simple"><person-group><name name-style="western"><surname>Giachino</surname><given-names>PM</given-names></name><name name-style="western"><surname>Vailati</surname><given-names>D</given-names></name></person-group> (<year>2011</year>) <article-title>Review of the <tp:taxon-name><tp:taxon-name-part taxon-name-part-type="subtribe">Anillina</tp:taxon-name-part></tp:taxon-name> of Greece (<tp:taxon-name><tp:taxon-name-part taxon-name-part-type="order">Coleoptera</tp:taxon-name-part></tp:taxon-name>, <tp:taxon-name><tp:taxon-name-part taxon-name-part-type="family">Carabidae</tp:taxon-name-part></tp:taxon-name>, <tp:taxon-name><tp:taxon-name-part taxon-name-part-type="tribe">Bembidiini</tp:taxon-name-part></tp:taxon-name>).</article-title><source>Biodiversity Journal, monograph</source><volume>1</volume>: <fpage>1</fpage>–<lpage>112</lpage>.</mixed-citation></ref></ref-list></tp:taxon-treatment>
