# Supplementary material for: A rich fauna of subterranean short-range endemic Anillini (Coleoptera, Carabidae, Trechinae) from semi-arid regions of Western Australia
Source: Zookeys. 2021 Jun 16;1044:269–337. doi: 10.3897/zookeys.1044.58844 (PMC8222277; doi:10.3897/zookeys.1044.58844)
Supplement: XML Treatment for Pilbaraphanus chichesterianus [file zookeys.1044.58844-treatment9.xml]

<!DOCTYPE tp:taxon-treatment
  PUBLIC "-//TaxonX//DTD Taxonomic Treatment Publishing DTD v0 20100105//EN" "tax-treatment-NSO.dtd">
<tp:taxon-treatment xmlns:tp="http://www.plazi.org/taxpub"><tp:treatment-meta><kwd-group><label>Taxon classification</label><kwd><named-content xmlns:xlink="http://www.w3.org/1999/xlink" content-type="kingdom">Animalia</named-content></kwd><kwd><named-content xmlns:xlink="http://www.w3.org/1999/xlink" content-type="order">Coleoptera</named-content></kwd><kwd><named-content xmlns:xlink="http://www.w3.org/1999/xlink" content-type="family">Carabidae</named-content></kwd></kwd-group><mixed-citation publication-type="journal"><person-group><name><surname>Giachino</surname><given-names>Pier Mauro</given-names></name><name><surname>Eberhard</surname><given-names>Stefan</given-names></name><name><surname>Perina</surname><given-names>Giulia</given-names></name></person-group><article-title>A rich fauna of subterranean short-range endemic <tp:taxon-name><tp:taxon-name-part taxon-name-part-type="tribe">Anillini</tp:taxon-name-part></tp:taxon-name> (<tp:taxon-name><tp:taxon-name-part taxon-name-part-type="order">Coleoptera</tp:taxon-name-part></tp:taxon-name>, <tp:taxon-name><tp:taxon-name-part taxon-name-part-type="family">Carabidae</tp:taxon-name-part></tp:taxon-name>, <tp:taxon-name><tp:taxon-name-part taxon-name-part-type="subfamily">Trechinae</tp:taxon-name-part></tp:taxon-name>) from semi-arid regions of Western Australia</article-title><source>Zookeys</source><day>16</day><month>6</month><year>2021</year><volume>1044</volume><fpage>269</fpage><lpage>337</lpage><pub-id pub-id-type="doi">10.3897/zookeys.1044.58844</pub-id></mixed-citation></tp:treatment-meta><tp:nomenclature><tp:taxon-name><object-id xmlns:xlink="http://www.w3.org/1999/xlink" content-type="arpha" xlink:type="simple">C5DB148C-EEA2-5429-9DEC-5B5DD39C604E</object-id>
              <tp:taxon-name-part taxon-name-part-type="genus" reg="Pilbaraphanus">Pilbaraphanus</tp:taxon-name-part>
              <tp:taxon-name-part taxon-name-part-type="species" reg="chichesterianus">chichesterianus</tp:taxon-name-part>
              <object-id xmlns:xlink="http://www.w3.org/1999/xlink" content-type="zoobank" xlink:type="simple">http://zoobank.org/8D765714-941C-4E02-942E-9C38A55F066F</object-id>
            </tp:taxon-name><tp:taxon-status xmlns:xlink="http://www.w3.org/1999/xlink" xlink:type="simple">sp. nov.</tp:taxon-status><xref ref-type="fig" rid="F4">Figs 10–12</xref></tp:nomenclature><tp:treatment-sec sec-type="type locality" id="SECID0EFEAI"><title>Type locality.</title><p><abbrev xmlns:xlink="http://www.w3.org/1999/xlink" xlink:title="Western Australia" id="ABBRID0ELEAI" xlink:type="simple">WA</abbrev>, Pilbara, 100 km E of Port Hedland, Chichester Ranges, Quarry 8, <named-content xmlns:xlink="http://www.w3.org/1999/xlink" content-type="dwc:verbatimCoordinates" xlink:type="simple"><named-content content-type="geo-json" specific-use="{&#34;type&#34;:&#34;Point&#34;,&#34;coordinates&#34;:[119.010556,-21.995439]}" id="NCID0ESEAI" xlink:type="simple">21°59'43.58"S, 119°0'38"E</named-content></named-content>.</p></tp:treatment-sec><tp:treatment-sec sec-type="Type series" id="SECID0EXEAI"><title>Type series.</title><p><abbrev xmlns:xlink="http://www.w3.org/1999/xlink" xlink:title="Holotype" id="ABBRID0E4EAI" xlink:type="simple">HT</abbrev> ♂, <abbrev xmlns:xlink="http://www.w3.org/1999/xlink" xlink:title="Western Australia" id="ABBRID0EBFAI" xlink:type="simple">WA</abbrev>, Pilbara, 100 km E of Port Hedland, Chichester Ranges, Quarry 8, <named-content xmlns:xlink="http://www.w3.org/1999/xlink" content-type="dwc:verbatimCoordinates" xlink:type="simple"><named-content content-type="geo-json" specific-use="{&#34;type&#34;:&#34;Point&#34;,&#34;coordinates&#34;:[119.010556,-21.995439]}" id="NCID0EIFAI" xlink:type="simple">21°59'43.58"S, 119°0'38"E</named-content></named-content>, (WGS84), P. Bell, 3 Jun. 2008, Stygo Net Haul. (Q8-EXR1622R-LN1735), Western Australian Museum Entomology Reg. no. 82635 (<named-content xmlns:xlink="http://www.w3.org/1999/xlink" content-type="dwc:institutional_code" xlink:type="simple">WAM</named-content>).</p></tp:treatment-sec><tp:treatment-sec sec-type="Differential diagnosis" id="SECID0ESFAI"><title>Differential diagnosis.</title><p><italic><tp:taxon-name><tp:taxon-name-part taxon-name-part-type="genus" reg="Pilbaraphanus">Pilbaraphanus</tp:taxon-name-part> <tp:taxon-name-part taxon-name-part-type="species" reg="chichesterianus">chichesterianus</tp:taxon-name-part></tp:taxon-name></italic> sp. nov. and <italic><tp:taxon-name><tp:taxon-name-part taxon-name-part-type="genus" reg="Pilbaraphanus">P.</tp:taxon-name-part> <tp:taxon-name-part taxon-name-part-type="species" reg="bilybarianus">bilybarianus</tp:taxon-name-part></tp:taxon-name></italic> sp. nov. are closely related and share the characters indicated in the genus diagnosis. <italic><tp:taxon-name><tp:taxon-name-part taxon-name-part-type="genus" reg="Pilbaraphanus">P.</tp:taxon-name-part> <tp:taxon-name-part taxon-name-part-type="species" reg="chichesterianus">chichesterianus</tp:taxon-name-part></tp:taxon-name></italic> sp. nov. differs from <italic><tp:taxon-name><tp:taxon-name-part taxon-name-part-type="genus" reg="Pilbaraphanus">P.</tp:taxon-name-part> <tp:taxon-name-part taxon-name-part-type="species" reg="bilybarianus">bilybarianus</tp:taxon-name-part></tp:taxon-name></italic> sp. nov. by its bigger body size, shorter metatrochanters, and more transverse pronotum.</p></tp:treatment-sec><tp:treatment-sec sec-type="description" id="SECID0EEHAI"><title>Description of the <abbrev xmlns:xlink="http://www.w3.org/1999/xlink" xlink:title="Holotype" id="ABBRID0EJHAI" xlink:type="simple">HT</abbrev> ♂.</title><p><abbrev xmlns:xlink="http://www.w3.org/1999/xlink" xlink:title="total length" id="ABBRID0EPHAI" xlink:type="simple">TL</abbrev> mm 2.18. <bold><italic>Body</italic></bold> elongated and depigmented, yellow-testaceous; integument shiny, with evident microsculpture and short pubescence.</p><p><bold><italic>Head</italic></bold> robust, hypertrophic, slightly narrower than pronotum; without excess setae. Labium with a smooth tooth, mentum articulated. Antennae robust, moniliform, short, not reaching the base of the pronotum when stretched backwards. Fronto-clypeal furrow indistinct; anterior margin of the epistome subrectilinear.</p><p><bold><italic>Pronotum</italic></bold> subsquare (max. width / max. length ratio = 1.12), with maximum width at the base of the anterior fifth, and with basal border remarkably wider than anterior border; sides slightly and irregularly arcuate in the anterior part, subrectilinear before basal angles. Anterior angles acute, prominent; posterior angles squared and not rounded. Disc convex, with very sparse pubescence of medium length; median groove very shallow, hardly evident. Marginal groove wide and flat, slightly enlarged near the base; anterior marginal setae placed inside the marginal groove, almost on the anterior fifth; basal setae placed inside the disk and before posterior angles.</p><p><bold><italic>Legs</italic></bold> long and slender, with metatrochanters long and acuminate, but not curved, and metafemora dentate; metatrochanters (Fig. <xref ref-type="fig" rid="F4">11</xref>) shorter than femoral tooth. Two protarsomeres dilated and without adhesive phanerae in males. Left pro-, left and right meso-, and left metalegs missing in the <abbrev xmlns:xlink="http://www.w3.org/1999/xlink" xlink:title="Holotype" id="ABBRID0EPIAI" xlink:type="simple">HT</abbrev> ♂.</p><p><bold><italic>Elytra</italic></bold> perfectly subrectangular (max. length / max. width ratio = 1.80), not truncate and not emarginated before apex. Disc convex, longitudinal grooves absent; integument shiny, with evident microsculpture, and very short, sparse and upright, pubescence longitudinally aligned. Humeri well marked, gently rounded; post-humeral margin denticulate, with distinct crenulation up to the apical third; elytral apices separately rounded. Marginal groove wide and evident almost up to the 8<sup>th</sup> pore of the umbilicate series.</p><p><bold><italic>Chaetotaxy</italic></bold>: scutellar pore large and foveate. Umbilicate series with the first three pores of the humeral group very closed to each other and equidistant; 4<sup>th</sup> pore farther and placed at the end of the basal third of the elytron; 5<sup>th</sup> pore placed before the base of the apical third of the elytron; 5<sup>th</sup> and 6<sup>th</sup> ones spaced from each other half the distance from 6<sup>th</sup> and 7<sup>th</sup>; 7<sup>th</sup> and 8<sup>th</sup> displaced onto the disc; 7<sup>th</sup> and 8<sup>th</sup> spaced to each other as the 8<sup>th</sup> and 9<sup>th</sup>. Three discal setae, the first placed before the 4<sup>th</sup> pore of the umbilicate series, the second and third ones placed respectively just before the 5<sup>th</sup> and 8<sup>th</sup> umbilicate pores.</p><p><bold><italic>Aedeagus</italic></bold> (Fig. <xref ref-type="fig" rid="F4">12</xref>) large, median lobe long, stout, subrectilinear, with basal bulb extremely reduced; ventral margin gently curved; apical blade evident but short. Endophallus without an evident lamella copulatrix, but with two crossing apical slightly sclerified stripes. Left paramere elongated, reaching the aedeagal distal third and bearing two setae; right paramere lost during the preparation of the specimen.</p></tp:treatment-sec><tp:treatment-sec sec-type="etymology" id="SECID0EMKAI"><title>Etymology.</title><p>The species name comes from the Chichester Range, where the type locality (Quarry 8) is located.</p></tp:treatment-sec><tp:treatment-sec sec-type="distribution" id="SECID0ERKAI"><title>Distribution.</title><p><italic><tp:taxon-name><tp:taxon-name-part taxon-name-part-type="genus" reg="Pilbaraphanus">Pilbaraphanus</tp:taxon-name-part> <tp:taxon-name-part taxon-name-part-type="species" reg="chichesterianus">chichesterianus</tp:taxon-name-part></tp:taxon-name></italic> sp. nov. is known so far only from the type locality Quarry 8 in the Chichester Range, 100 km E of Port Hedland, Pilbara, <abbrev xmlns:xlink="http://www.w3.org/1999/xlink" xlink:title="Western Australia" id="ABBRID0ECLAI" xlink:type="simple">WA</abbrev>.</p></tp:treatment-sec><tp:treatment-sec><!--Section generated to contain objects referenced in tp:taxon-treatment.--><fig id="F4" position="float" orientation="portrait"><object-id xmlns:xlink="http://www.w3.org/1999/xlink" content-type="doi" xlink:type="simple">10.3897/zookeys.1044.58844.figures10-14</object-id><object-id xmlns:xlink="http://www.w3.org/1999/xlink" content-type="arpha" xlink:type="simple">EF322464-2961-59AB-8D77-4F72DF464EDD</object-id><label>Figures 10–14.</label><caption><p><italic><tp:taxon-name><tp:taxon-name-part taxon-name-part-type="genus" reg="Pilbaraphanus">Pilbaraphanus</tp:taxon-name-part></tp:taxon-name></italic> gen. et spp. nov., habitus (<bold>10, 13</bold>) right metafemur and metatrochanter in ventral view (<bold>11, 14</bold>) aedeagus in lateral view (<bold>12</bold>) <bold>10–12</bold><italic><tp:taxon-name><tp:taxon-name-part taxon-name-part-type="genus" reg="Pilbaraphanus">P.</tp:taxon-name-part> <tp:taxon-name-part taxon-name-part-type="species" reg="chichesterianus">chichesterianus</tp:taxon-name-part></tp:taxon-name></italic> sp. nov., <abbrev xmlns:xlink="http://www.w3.org/1999/xlink" xlink:title="Holotype" id="ABBRID0EL6BG" xlink:type="simple">HT</abbrev> ♂ <bold>13, 14</bold><italic><tp:taxon-name><tp:taxon-name-part taxon-name-part-type="genus" reg="Pilbaraphanus">P.</tp:taxon-name-part> <tp:taxon-name-part taxon-name-part-type="species" reg="bilybarianus">bilybarianus</tp:taxon-name-part></tp:taxon-name></italic> sp. nov. <abbrev xmlns:xlink="http://www.w3.org/1999/xlink" xlink:title="Holotype" id="ABBRID0E36BG" xlink:type="simple">HT</abbrev> ♀. Scale bars: 0.1 mm.</p></caption><graphic xmlns:xlink="http://www.w3.org/1999/xlink" xlink:href="zookeys-1044-269-g004.jpg" position="float" orientation="portrait" xlink:type="simple" id="oo_553763.jpg"><uri content-type="original_file" xlink:type="simple">https://binary.pensoft.net/fig/553763</uri></graphic></fig></tp:treatment-sec></tp:taxon-treatment>
