# Supplementary material for: A rich fauna of subterranean short-range endemic Anillini (Coleoptera, Carabidae, Trechinae) from semi-arid regions of Western Australia
Source: Zookeys. 2021 Jun 16;1044:269–337. doi: 10.3897/zookeys.1044.58844 (PMC8222277; doi:10.3897/zookeys.1044.58844)
Supplement: XML Treatment for Pilbaraphanus bilybarianus [file zookeys.1044.58844-treatment10.xml]

<!DOCTYPE tp:taxon-treatment
  PUBLIC "-//TaxonX//DTD Taxonomic Treatment Publishing DTD v0 20100105//EN" "tax-treatment-NSO.dtd">
<tp:taxon-treatment xmlns:tp="http://www.plazi.org/taxpub"><tp:treatment-meta><kwd-group><label>Taxon classification</label><kwd><named-content xmlns:xlink="http://www.w3.org/1999/xlink" content-type="kingdom">Animalia</named-content></kwd><kwd><named-content xmlns:xlink="http://www.w3.org/1999/xlink" content-type="order">Coleoptera</named-content></kwd><kwd><named-content xmlns:xlink="http://www.w3.org/1999/xlink" content-type="family">Carabidae</named-content></kwd></kwd-group><mixed-citation publication-type="journal"><person-group><name><surname>Giachino</surname><given-names>Pier Mauro</given-names></name><name><surname>Eberhard</surname><given-names>Stefan</given-names></name><name><surname>Perina</surname><given-names>Giulia</given-names></name></person-group><article-title>A rich fauna of subterranean short-range endemic <tp:taxon-name><tp:taxon-name-part taxon-name-part-type="tribe">Anillini</tp:taxon-name-part></tp:taxon-name> (<tp:taxon-name><tp:taxon-name-part taxon-name-part-type="order">Coleoptera</tp:taxon-name-part></tp:taxon-name>, <tp:taxon-name><tp:taxon-name-part taxon-name-part-type="family">Carabidae</tp:taxon-name-part></tp:taxon-name>, <tp:taxon-name><tp:taxon-name-part taxon-name-part-type="subfamily">Trechinae</tp:taxon-name-part></tp:taxon-name>) from semi-arid regions of Western Australia</article-title><source>Zookeys</source><day>16</day><month>6</month><year>2021</year><volume>1044</volume><fpage>269</fpage><lpage>337</lpage><pub-id pub-id-type="doi">10.3897/zookeys.1044.58844</pub-id></mixed-citation></tp:treatment-meta><tp:nomenclature><tp:taxon-name><object-id xmlns:xlink="http://www.w3.org/1999/xlink" content-type="arpha" xlink:type="simple">7FB9AD69-B2B1-568F-B7B0-C8D494841646</object-id>
              <tp:taxon-name-part taxon-name-part-type="genus" reg="Pilbaraphanus">Pilbaraphanus</tp:taxon-name-part>
              <tp:taxon-name-part taxon-name-part-type="species" reg="bilybarianus">bilybarianus</tp:taxon-name-part>
              <object-id xmlns:xlink="http://www.w3.org/1999/xlink" content-type="zoobank" xlink:type="simple">http://zoobank.org/EFE99D5F-1296-44D9-AA9F-213640C5178A</object-id>
            </tp:taxon-name><tp:taxon-status xmlns:xlink="http://www.w3.org/1999/xlink" xlink:type="simple">sp. nov.</tp:taxon-status><xref ref-type="fig" rid="F4">Figs 13–14</xref></tp:nomenclature><tp:treatment-sec sec-type="type locality" id="SECID0ESMAI"><title>Type locality.</title><p><abbrev xmlns:xlink="http://www.w3.org/1999/xlink" xlink:title="Western Australia" id="ABBRID0EYMAI" xlink:type="simple">WA</abbrev>, Pilbara, 60 km N of Tom Price, Solomon Mining Area, Kings deposit, <named-content xmlns:xlink="http://www.w3.org/1999/xlink" content-type="dwc:verbatimCoordinates" xlink:type="simple"><named-content content-type="geo-json" specific-use="{&#34;type&#34;:&#34;Point&#34;,&#34;coordinates&#34;:[117.864139,-22.158733]}" id="NCID0E6MAI" xlink:type="simple">22°09'31.44"S, 117°51'50.9E</named-content></named-content>.</p></tp:treatment-sec><tp:treatment-sec sec-type="Type series" id="SECID0EENAI"><title>Type series.</title><p><abbrev xmlns:xlink="http://www.w3.org/1999/xlink" xlink:title="Holotype" id="ABBRID0EKNAI" xlink:type="simple">HT</abbrev> ♀, <abbrev xmlns:xlink="http://www.w3.org/1999/xlink" xlink:title="Western Australia" id="ABBRID0EONAI" xlink:type="simple">WA</abbrev>, Pilbara, 60 km N of Tom Price, Solomon Mining Area, Kings deposit, <named-content xmlns:xlink="http://www.w3.org/1999/xlink" content-type="dwc:verbatimCoordinates" xlink:type="simple"><named-content content-type="geo-json" specific-use="{&#34;type&#34;:&#34;Point&#34;,&#34;coordinates&#34;:[117.864139,-22.158733]}" id="NCID0EVNAI" xlink:type="simple">22°09'31.44"S, 117°51'50.9E</named-content></named-content> (WGS84), P. Bell, E.S. Volschenk, 24.Jan. 2010; Trog. net scrape (FMG005_SM0347_10:7877 Western Australian Museum Entomology Reg. no. 82607 (<named-content xmlns:xlink="http://www.w3.org/1999/xlink" content-type="dwc:institutional_code" xlink:type="simple">WAM</named-content>).</p></tp:treatment-sec><tp:treatment-sec sec-type="Differential diagnosis" id="SECID0E6NAI"><title>Differential diagnosis.</title><p><italic><tp:taxon-name><tp:taxon-name-part taxon-name-part-type="genus" reg="Pilbaraphanus">Pilbaraphanus</tp:taxon-name-part> <tp:taxon-name-part taxon-name-part-type="species" reg="bilybarianus">bilybarianus</tp:taxon-name-part></tp:taxon-name></italic> sp. nov. and <italic><tp:taxon-name><tp:taxon-name-part taxon-name-part-type="genus" reg="Pilbaraphanus">P.</tp:taxon-name-part> <tp:taxon-name-part taxon-name-part-type="species" reg="chichesterianus">chichesterianus</tp:taxon-name-part></tp:taxon-name></italic> sp. nov. are closely related and share the characters described in the genus diagnosis. <italic><tp:taxon-name><tp:taxon-name-part taxon-name-part-type="genus" reg="Pilbaraphanus">P.</tp:taxon-name-part> <tp:taxon-name-part taxon-name-part-type="species" reg="bilybarianus">bilybarianus</tp:taxon-name-part></tp:taxon-name></italic> sp. nov. differs from <italic><tp:taxon-name><tp:taxon-name-part taxon-name-part-type="genus" reg="Pilbaraphanus">P.</tp:taxon-name-part> <tp:taxon-name-part taxon-name-part-type="species" reg="chichesterianus">chichesterianus</tp:taxon-name-part></tp:taxon-name></italic> sp. nov. by its smaller body size, longer metatrochanters, and less transverse pronotum.</p></tp:treatment-sec><tp:treatment-sec sec-type="description" id="SECID0ERPAI"><title>Description of the <abbrev xmlns:xlink="http://www.w3.org/1999/xlink" xlink:title="Holotype" id="ABBRID0EWPAI" xlink:type="simple">HT</abbrev> ♀.</title><p><abbrev xmlns:xlink="http://www.w3.org/1999/xlink" xlink:title="total length" id="ABBRID0E3PAI" xlink:type="simple">TL</abbrev> mm 1.37. <bold><italic>Body</italic></bold> elongated and depigmented, yellow; integument shiny, with evident microsculpture and short pubescence.</p><p><bold><italic>Head</italic></bold> robust, hypertrophic, narrower than pronotum; excess setae absent. Labium with smooth tooth, mentum articulated. Antennae robust, moniliform, short, reaching the base of the pronotum when stretched backwards. Fronto-clypeal furrow indistinct; anterior margin of the epistome subrectilinear.</p><p><bold><italic>Pronotum</italic></bold> subsquare (max. width / max. length ratio = 1.03), with the maximum width at the base of the anterior fourth, and with basal border remarkably wider than anterior border; sides poorly and not regularly arcuate in the anterior part, gently sinuate in the basal half and slightly dentate before basal angles. Anterior angles obtuse, prominent; posterior angles squared, gently rounded. Disc convex, with very sparse pubescence of medium length; median groove very shallow, hardly evident. Marginal groove wide and flat, enlarged near the base; anterior marginal setae placed inside the marginal groove, almost on the anterior fourth; basal setae not placed inside on the disk, but before the posterior angles.</p><p><bold><italic>Legs</italic></bold> long and slender, with metatrochanters long and acuminate, gently curved and metafemora dentate; metatrochanters (Fig. <xref ref-type="fig" rid="F4">14</xref>) as long as femoral tooth. All left legs missing in the <abbrev xmlns:xlink="http://www.w3.org/1999/xlink" xlink:title="Holotype" id="ABBRID0E3QAI" xlink:type="simple">HT</abbrev> ♀.</p><p><bold><italic>Elytra</italic></bold> perfectly subrectangular (max. length / max. width ratio = 1.91), not truncated, only slightly emarginated before the apex. Disc convex, longitudinal grooves absent; integument shiny with evident microsculpture, and very short, sparse, upright pubescence not longitudinally aligned. Humeri well marked, gently rounded; post-humeral margin denticulate, with distinct crenulation up to the apical third; elytral apices separately rounded. Marginal groove wide and evident almost up to the 9<sup>th</sup> pore of the umbilicate series.</p><p><bold><italic>Chaetotaxy</italic></bold>: scutellar pore large and foveate. Umbilicate series with the first three pores of the humeral group very closed to each other and equidistant; 4<sup>th</sup> pore farther and placed at the end of the basal third of the elytron; 5<sup>th</sup> pore placed before the base of the apical third of the elytron; 5<sup>th</sup> and 6<sup>th</sup> ones spaced from each other as half distance from 6<sup>th</sup> and 7<sup>th</sup>; 7<sup>th</sup> and 8<sup>th</sup> displaced onto the disc; 7<sup>th</sup> and 8<sup>th</sup> spaced from each other as the 8<sup>th</sup> and 9<sup>th</sup>. Three discal setae, the first placed before the 4<sup>th</sup> pore of the umbilicate series, the second one placed just before the 5<sup>th</sup>, and the third one placed at the level of the 7<sup>th</sup> pore of the umbilicate series.</p><p><bold>Male.</bold> Unknown.</p></tp:treatment-sec><tp:treatment-sec sec-type="etymology" id="SECID0ESSAI"><title>Etymology.</title><p>The species name derives from <italic><tp:taxon-name><tp:taxon-name-part taxon-name-part-type="genus" reg="Bilybara">Bilybara</tp:taxon-name-part></tp:taxon-name></italic>, aboriginal name that refers to the Pilbara region.</p></tp:treatment-sec><tp:treatment-sec sec-type="distribution" id="SECID0E6SAI"><title>Distribution.</title><p><italic><tp:taxon-name><tp:taxon-name-part taxon-name-part-type="genus" reg="Pilbaraphanus">Pilbaraphanus</tp:taxon-name-part> <tp:taxon-name-part taxon-name-part-type="species" reg="bilybarianus">bilybarianus</tp:taxon-name-part></tp:taxon-name></italic> sp. nov. is known only from the type locality (Kings deposit, which is part of the Solomon Mining Area), 60 km N of Tom Price, Pilbara, <abbrev xmlns:xlink="http://www.w3.org/1999/xlink" xlink:title="Western Australia" id="ABBRID0EQTAI" xlink:type="simple">WA</abbrev>.</p></tp:treatment-sec><tp:treatment-sec><!--Section generated to contain objects referenced in tp:taxon-treatment.--><fig id="F4" position="float" orientation="portrait"><object-id xmlns:xlink="http://www.w3.org/1999/xlink" content-type="doi" xlink:type="simple">10.3897/zookeys.1044.58844.figures10-14</object-id><object-id xmlns:xlink="http://www.w3.org/1999/xlink" content-type="arpha" xlink:type="simple">EF322464-2961-59AB-8D77-4F72DF464EDD</object-id><label>Figures 10–14.</label><caption><p><italic><tp:taxon-name><tp:taxon-name-part taxon-name-part-type="genus" reg="Pilbaraphanus">Pilbaraphanus</tp:taxon-name-part></tp:taxon-name></italic> gen. et spp. nov., habitus (<bold>10, 13</bold>) right metafemur and metatrochanter in ventral view (<bold>11, 14</bold>) aedeagus in lateral view (<bold>12</bold>) <bold>10–12</bold><italic><tp:taxon-name><tp:taxon-name-part taxon-name-part-type="genus" reg="Pilbaraphanus">P.</tp:taxon-name-part> <tp:taxon-name-part taxon-name-part-type="species" reg="chichesterianus">chichesterianus</tp:taxon-name-part></tp:taxon-name></italic> sp. nov., <abbrev xmlns:xlink="http://www.w3.org/1999/xlink" xlink:title="Holotype" id="ABBRID0EL6BG" xlink:type="simple">HT</abbrev> ♂ <bold>13, 14</bold><italic><tp:taxon-name><tp:taxon-name-part taxon-name-part-type="genus" reg="Pilbaraphanus">P.</tp:taxon-name-part> <tp:taxon-name-part taxon-name-part-type="species" reg="bilybarianus">bilybarianus</tp:taxon-name-part></tp:taxon-name></italic> sp. nov. <abbrev xmlns:xlink="http://www.w3.org/1999/xlink" xlink:title="Holotype" id="ABBRID0E36BG" xlink:type="simple">HT</abbrev> ♀. Scale bars: 0.1 mm.</p></caption><graphic xmlns:xlink="http://www.w3.org/1999/xlink" xlink:href="zookeys-1044-269-g004.jpg" position="float" orientation="portrait" xlink:type="simple" id="oo_553763.jpg"><uri content-type="original_file" xlink:type="simple">https://binary.pensoft.net/fig/553763</uri></graphic></fig></tp:treatment-sec></tp:taxon-treatment>
