# Supplementary material for: A rich fauna of subterranean short-range endemic Anillini (Coleoptera, Carabidae, Trechinae) from semi-arid regions of Western Australia
Source: Zookeys. 2021 Jun 16;1044:269–337. doi: 10.3897/zookeys.1044.58844 (PMC8222277; doi:10.3897/zookeys.1044.58844)
Supplement: XML Treatment for Magnanillus [file zookeys.1044.58844-treatment11.xml]

<!DOCTYPE tp:taxon-treatment
  PUBLIC "-//TaxonX//DTD Taxonomic Treatment Publishing DTD v0 20100105//EN" "tax-treatment-NSO.dtd">
<tp:taxon-treatment xmlns:tp="http://www.plazi.org/taxpub"><tp:treatment-meta><kwd-group><label>Taxon classification</label><kwd><named-content xmlns:xlink="http://www.w3.org/1999/xlink" content-type="kingdom">Animalia</named-content></kwd><kwd><named-content xmlns:xlink="http://www.w3.org/1999/xlink" content-type="order">Coleoptera</named-content></kwd><kwd><named-content xmlns:xlink="http://www.w3.org/1999/xlink" content-type="family">Carabidae</named-content></kwd></kwd-group><mixed-citation publication-type="journal"><person-group><name><surname>Giachino</surname><given-names>Pier Mauro</given-names></name><name><surname>Eberhard</surname><given-names>Stefan</given-names></name><name><surname>Perina</surname><given-names>Giulia</given-names></name></person-group><article-title>A rich fauna of subterranean short-range endemic <tp:taxon-name><tp:taxon-name-part taxon-name-part-type="tribe">Anillini</tp:taxon-name-part></tp:taxon-name> (<tp:taxon-name><tp:taxon-name-part taxon-name-part-type="order">Coleoptera</tp:taxon-name-part></tp:taxon-name>, <tp:taxon-name><tp:taxon-name-part taxon-name-part-type="family">Carabidae</tp:taxon-name-part></tp:taxon-name>, <tp:taxon-name><tp:taxon-name-part taxon-name-part-type="subfamily">Trechinae</tp:taxon-name-part></tp:taxon-name>) from semi-arid regions of Western Australia</article-title><source>Zookeys</source><day>16</day><month>6</month><year>2021</year><volume>1044</volume><fpage>269</fpage><lpage>337</lpage><pub-id pub-id-type="doi">10.3897/zookeys.1044.58844</pub-id></mixed-citation></tp:treatment-meta><tp:nomenclature><tp:taxon-name><object-id xmlns:xlink="http://www.w3.org/1999/xlink" content-type="arpha" xlink:type="simple">9B5AB937-0230-5E30-9E7B-7239586E527D</object-id>
              <tp:taxon-name-part taxon-name-part-type="genus" reg="Magnanillus">Magnanillus</tp:taxon-name-part>
            </tp:taxon-name><tp:taxon-authority>Baehr, 2017</tp:taxon-authority><xref ref-type="fig" rid="F5">Figs 15–17</xref><xref ref-type="fig" rid="F6">, 18–20</xref><xref ref-type="fig" rid="F7">, 21–23</xref><xref ref-type="fig" rid="F8">, 24–26</xref><xref ref-type="fig" rid="F9">, 27–29</xref><tp:nomenclature-citation-list><tp:nomenclature-citation><tp:taxon-name>
                  <tp:taxon-name-part taxon-name-part-type="genus" reg="Macranillus">Macranillus</tp:taxon-name-part>
                </tp:taxon-name><comment>Baehr &amp; Main, 2016: 61.</comment></tp:nomenclature-citation><tp:nomenclature-citation><tp:taxon-name>
                  <tp:taxon-name-part taxon-name-part-type="genus" reg="Magnanillus">Magnanillus</tp:taxon-name-part>
                </tp:taxon-name><comment>Baehr, 2017: 237.</comment></tp:nomenclature-citation></tp:nomenclature-citation-list></tp:nomenclature><tp:treatment-sec sec-type="type species" id="SECID0E2VAI"><title>Type species.</title><p><italic><tp:taxon-name><tp:taxon-name-part taxon-name-part-type="genus" reg="Macranillus">Macranillus</tp:taxon-name-part> <tp:taxon-name-part taxon-name-part-type="species" reg="bennetti">bennetti</tp:taxon-name-part></tp:taxon-name></italic> Baehr &amp; Main, 2016: 61.</p></tp:treatment-sec><tp:treatment-sec sec-type="diagnosis" id="SECID0EMWAI"><title>Diagnosis.</title><p>This genus is characterised by: metatrochanters very long and sharp; metafemora dentate; elytra not reduced at tip; elytral disc with longitudinal grooves and bearing three setae; 9<sup>th</sup> pore of the umbilicate series in normal position (placed after the 8<sup>th</sup> one); aedeagus with median lobe gently curved, size of basal bulb normal and parameres bearing two apical setae. Labial tooth lacking. Differs from <italic><tp:taxon-name><tp:taxon-name-part taxon-name-part-type="genus" reg="Pilbaraphanus">Pilbaraphanus</tp:taxon-name-part></tp:taxon-name></italic> by the presence of a longitudinal elytral grooves and the lack of labial tooth.</p></tp:treatment-sec><tp:treatment-sec sec-type="notes" id="SECID0E4WAI"><title>Note.</title><p>The description of this genus by <xref ref-type="bibr" rid="B7">Baehr and Main (2016)</xref> (sub <italic><tp:taxon-name><tp:taxon-name-part taxon-name-part-type="genus" reg="Macranillus">Macranillus</tp:taxon-name-part></tp:taxon-name></italic>), although very accurate, does not consider some peculiar characters present in species belonging to <italic><tp:taxon-name><tp:taxon-name-part taxon-name-part-type="genus" reg="Macranillus">Macranillus</tp:taxon-name-part></tp:taxon-name></italic>, in particular: the elytral chaetotaxy, the absence of labial tooth, the presence of teeth on the posterior margin of metafemora, and the elongated and sharpened shape of the metatrochanters. The presence of the last two characters in <italic><tp:taxon-name><tp:taxon-name-part taxon-name-part-type="genus" reg="Magnanillus">Magnanillus</tp:taxon-name-part></tp:taxon-name></italic> was confirmed (M. Baehr pers. comm. 2018). The genus is redescribed below.</p></tp:treatment-sec><tp:treatment-sec sec-type="redescription" id="SECID0E3XAI"><title>Redescription.</title><p>Species of medium-large size (<abbrev xmlns:xlink="http://www.w3.org/1999/xlink" xlink:title="total length" id="ABBRID0ECYAI" xlink:type="simple">TL</abbrev> mm 1.44–2.51) and anophthalmous. Integument depigmented but well sclerified and covered with sparse pubescence.</p><p><bold><italic>Head</italic></bold> size normal to large, well narrower, or just narrower, than pronotum; mandibles short and simple, without hyperplasias. Maxillary palps ovoidal, swollen. Labium transverse, articulated; mentum not fused with submentum. Labial tooth absent. Antennae moniliform, without particular features.</p><p><bold><italic>Pronotum</italic></bold> subquadrate, with sides not, or only slightly, sinuate at the basal third, smooth or denticulated before basal angles. Basal angles right or obtuse, sharp, not rounded; base as wide as, or only slightly narrower, than anterior margin; presence of two marginal setae, the posterior one placed just before the basal angles.</p><p><bold><italic>Elytra</italic></bold> subrectangular and elongated, separately rounded, not truncated and not emarginated apically; depressed, with a longitudinal groove. Elytral striae absent (except sutural stria). Lateral margin, starting from the humeral area and distinctly crenulate up to at least half-length. Scutellar pore present, large and umbilicate; umbilicate series of type B (sensu <xref ref-type="bibr" rid="B33">Jeannel 1963</xref>; <xref ref-type="bibr" rid="B16">Giachino and Vailati 2011</xref>); disc bearing three discal setae.</p><p><bold><italic>Legs</italic></bold> relatively short and stumpy. Profemora unarmed; metafemora dentate on the posterior edge, metatrochanters very long and sharp, two dilated protarsomeres in the male.</p><p><bold><italic>Aedeagus</italic></bold> relatively large, median lobe long and slightly curved, with basal bulb of normal size. Parameres long, each bearing two apical setae. Endophallus with poorly sclerified phanerae.</p></tp:treatment-sec><tp:treatment-sec sec-type="Species included" id="SECID0ERZAI"><title>Species included.</title><p>Currently ten species belong to this genus:</p><p><italic><tp:taxon-name><tp:taxon-name-part taxon-name-part-type="genus" reg="Magnanillus">Magnanillus</tp:taxon-name-part> <tp:taxon-name-part taxon-name-part-type="species" reg="firetailianus">firetailianus</tp:taxon-name-part></tp:taxon-name></italic> sp. nov.</p><p><italic><tp:taxon-name><tp:taxon-name-part taxon-name-part-type="genus" reg="Magnanillus">Magnanillus</tp:taxon-name-part> <tp:taxon-name-part taxon-name-part-type="species" reg="quartermaini">quartermaini</tp:taxon-name-part></tp:taxon-name></italic> (Baehr &amp; Main, 2016)</p><p><italic><tp:taxon-name><tp:taxon-name-part taxon-name-part-type="genus" reg="Magnanillus">Magnanillus</tp:taxon-name-part> <tp:taxon-name-part taxon-name-part-type="species" reg="sabae">sabae</tp:taxon-name-part></tp:taxon-name></italic> sp. nov.</p><p><italic><tp:taxon-name><tp:taxon-name-part taxon-name-part-type="genus" reg="Magnanillus">Magnanillus</tp:taxon-name-part> <tp:taxon-name-part taxon-name-part-type="species" reg="salomonis">salomonis</tp:taxon-name-part></tp:taxon-name></italic> sp. nov.</p><p><italic><tp:taxon-name><tp:taxon-name-part taxon-name-part-type="genus" reg="Magnanillus">Magnanillus</tp:taxon-name-part> <tp:taxon-name-part taxon-name-part-type="species" reg="regalis">regalis</tp:taxon-name-part></tp:taxon-name></italic> sp. nov.</p><p><italic><tp:taxon-name><tp:taxon-name-part taxon-name-part-type="genus" reg="Magnanillus">Magnanillus</tp:taxon-name-part> <tp:taxon-name-part taxon-name-part-type="species" reg="serenitatis">serenitatis</tp:taxon-name-part></tp:taxon-name></italic> sp. nov.</p><p><italic><tp:taxon-name><tp:taxon-name-part taxon-name-part-type="genus" reg="Magnanillus">Magnanillus</tp:taxon-name-part> <tp:taxon-name-part taxon-name-part-type="species" reg="bennetti">bennetti</tp:taxon-name-part></tp:taxon-name></italic> (Baehr &amp; Main, 2016)</p><p><italic><tp:taxon-name><tp:taxon-name-part taxon-name-part-type="genus" reg="Magnanillus">Magnanillus</tp:taxon-name-part> <tp:taxon-name-part taxon-name-part-type="species" reg="pearsoni">pearsoni</tp:taxon-name-part></tp:taxon-name></italic> (Baehr &amp; Main, 2016)</p><p><italic><tp:taxon-name><tp:taxon-name-part taxon-name-part-type="genus" reg="Magnanillus">Magnanillus</tp:taxon-name-part> <tp:taxon-name-part taxon-name-part-type="species" reg="maini">maini</tp:taxon-name-part></tp:taxon-name></italic> (Baehr &amp; Main, 2016)</p><p><italic><tp:taxon-name><tp:taxon-name-part taxon-name-part-type="genus" reg="Magnanillus">Magnanillus</tp:taxon-name-part> <tp:taxon-name-part taxon-name-part-type="species" reg="magnus">magnus</tp:taxon-name-part></tp:taxon-name></italic> (Baehr &amp; Main, 2016)</p></tp:treatment-sec><tp:treatment-sec sec-type="notes" id="SECID0EY4AI"><title>Note.</title><p>The key to species of <italic><tp:taxon-name><tp:taxon-name-part taxon-name-part-type="genus" reg="Magnanillus">Magnanillus</tp:taxon-name-part></tp:taxon-name></italic> Baehr, 2017 lack clear information on important diagnostic characters such as metafemora and metatrochanter morphology (see genus redescription). For the identification of the described species of <italic><tp:taxon-name><tp:taxon-name-part taxon-name-part-type="genus" reg="Magnanillus">Magnanillus</tp:taxon-name-part></tp:taxon-name></italic> refer to <xref ref-type="bibr" rid="B7">Baehr and Main (2016)</xref>.</p></tp:treatment-sec><tp:treatment-sec><!--Section generated to contain objects referenced in tp:taxon-treatment.--><fig id="F5" position="float" orientation="portrait"><object-id xmlns:xlink="http://www.w3.org/1999/xlink" content-type="doi" xlink:type="simple">10.3897/zookeys.1044.58844.figures15-17</object-id><object-id xmlns:xlink="http://www.w3.org/1999/xlink" content-type="arpha" xlink:type="simple">C972DD07-8018-5A1A-8360-65CA6F669026</object-id><label>Figures 15–17.</label><caption><p><italic><tp:taxon-name><tp:taxon-name-part taxon-name-part-type="genus" reg="Magnanillus">Magnanillus</tp:taxon-name-part> <tp:taxon-name-part taxon-name-part-type="species" reg="firetalianus">firetalianus</tp:taxon-name-part></tp:taxon-name></italic> sp. nov., <abbrev xmlns:xlink="http://www.w3.org/1999/xlink" xlink:title="Holotype" id="ABBRID0E4JBI" xlink:type="simple">HT</abbrev> ♂ <bold>15</bold> habitus <bold>16</bold> right metafemur and metatrochanter in ventral view <bold>17</bold> aedeagus in lateral view. Scale bars: 0.1 mm.</p></caption><graphic xmlns:xlink="http://www.w3.org/1999/xlink" xlink:href="zookeys-1044-269-g005.jpg" position="float" orientation="portrait" xlink:type="simple" id="oo_553764.jpg"><uri content-type="original_file" xlink:type="simple">https://binary.pensoft.net/fig/553764</uri></graphic></fig><fig id="F6" position="float" orientation="portrait"><object-id xmlns:xlink="http://www.w3.org/1999/xlink" content-type="doi" xlink:type="simple">10.3897/zookeys.1044.58844.figures18-20</object-id><object-id xmlns:xlink="http://www.w3.org/1999/xlink" content-type="arpha" xlink:type="simple">D450FF91-E5F2-5059-B2FF-FF9521802F55</object-id><label>Figures 18–20.</label><caption><p><italic><tp:taxon-name><tp:taxon-name-part taxon-name-part-type="genus" reg="Magnanillus">Magnanillus</tp:taxon-name-part> <tp:taxon-name-part taxon-name-part-type="species" reg="sabae">sabae</tp:taxon-name-part></tp:taxon-name></italic> sp. nov., <abbrev xmlns:xlink="http://www.w3.org/1999/xlink" xlink:title="Holotype" id="ABBRID0EIWBI" xlink:type="simple">HT</abbrev> ♂ <bold>18</bold> habitus <bold>19</bold> right metafemur and metatrochanter in ventral view <bold>20</bold> aedeagus in lateral view. Scale bars: 0.1 mm.</p></caption><graphic xmlns:xlink="http://www.w3.org/1999/xlink" xlink:href="zookeys-1044-269-g006.jpg" position="float" orientation="portrait" xlink:type="simple" id="oo_553765.jpg"><uri content-type="original_file" xlink:type="simple">https://binary.pensoft.net/fig/553765</uri></graphic></fig><fig id="F7" position="float" orientation="portrait"><object-id xmlns:xlink="http://www.w3.org/1999/xlink" content-type="doi" xlink:type="simple">10.3897/zookeys.1044.58844.figures21-23</object-id><object-id xmlns:xlink="http://www.w3.org/1999/xlink" content-type="arpha" xlink:type="simple">0BE87109-8253-5103-9830-2614C0846AB2</object-id><label>Figures 21–23.</label><caption><p><italic><tp:taxon-name><tp:taxon-name-part taxon-name-part-type="genus" reg="Magnanillus">Magnanillus</tp:taxon-name-part> <tp:taxon-name-part taxon-name-part-type="species" reg="salomonis">salomonis</tp:taxon-name-part></tp:taxon-name></italic> sp. nov., <abbrev xmlns:xlink="http://www.w3.org/1999/xlink" xlink:title="Holotype" id="ABBRID0EXECI" xlink:type="simple">HT</abbrev> ♂ <bold>21</bold> habitus <bold>22</bold> left metafemur and metatrochanter in dorsal view <bold>23</bold> aedeagus in lateral view. Scale bars: 0.1 mm.</p></caption><graphic xmlns:xlink="http://www.w3.org/1999/xlink" xlink:href="zookeys-1044-269-g007.jpg" position="float" orientation="portrait" xlink:type="simple" id="oo_553766.jpg"><uri content-type="original_file" xlink:type="simple">https://binary.pensoft.net/fig/553766</uri></graphic></fig><fig id="F8" position="float" orientation="portrait"><object-id xmlns:xlink="http://www.w3.org/1999/xlink" content-type="doi" xlink:type="simple">10.3897/zookeys.1044.58844.figures24-26</object-id><object-id xmlns:xlink="http://www.w3.org/1999/xlink" content-type="arpha" xlink:type="simple">E6047828-4037-51EA-BDFA-CCBFB62B3B0C</object-id><label>Figures 24–26.</label><caption><p><italic><tp:taxon-name><tp:taxon-name-part taxon-name-part-type="genus" reg="Magnanillus">Magnanillus</tp:taxon-name-part> <tp:taxon-name-part taxon-name-part-type="species" reg="regalis">regalis</tp:taxon-name-part></tp:taxon-name></italic> sp. nov., <abbrev xmlns:xlink="http://www.w3.org/1999/xlink" xlink:title="Holotype" id="ABBRID0ECQCI" xlink:type="simple">HT</abbrev> ♂ <bold>24</bold> habitus <bold>25</bold> right metafemur and metatrochanter in ventral view <bold>26</bold> aedeagus in lateral view. Scale bars: 0.1 mm.</p></caption><graphic xmlns:xlink="http://www.w3.org/1999/xlink" xlink:href="zookeys-1044-269-g008.jpg" position="float" orientation="portrait" xlink:type="simple" id="oo_553767.jpg"><uri content-type="original_file" xlink:type="simple">https://binary.pensoft.net/fig/553767</uri></graphic></fig><fig id="F9" position="float" orientation="portrait"><object-id xmlns:xlink="http://www.w3.org/1999/xlink" content-type="doi" xlink:type="simple">10.3897/zookeys.1044.58844.figures27-29</object-id><object-id xmlns:xlink="http://www.w3.org/1999/xlink" content-type="arpha" xlink:type="simple">AEF60FD9-E31F-5170-BE1F-FB87980CA9C9</object-id><label>Figures 27–29.</label><caption><p><italic><tp:taxon-name><tp:taxon-name-part taxon-name-part-type="genus" reg="Magnanillus">Magnanillus</tp:taxon-name-part> <tp:taxon-name-part taxon-name-part-type="species" reg="serenitatis">serenitatis</tp:taxon-name-part></tp:taxon-name></italic> sp. nov., <abbrev xmlns:xlink="http://www.w3.org/1999/xlink" xlink:title="Holotype" id="ABBRID0E21CI" xlink:type="simple">HT</abbrev> ♂ <bold>27</bold> habitus <bold>28</bold> right metafemur and metatrochanter in ventral view <bold>29</bold> aedeagus in lateral view. Scale bars: 0.1 mm.</p></caption><graphic xmlns:xlink="http://www.w3.org/1999/xlink" xlink:href="zookeys-1044-269-g009.jpg" position="float" orientation="portrait" xlink:type="simple" id="oo_553768.jpg"><uri content-type="original_file" xlink:type="simple">https://binary.pensoft.net/fig/553768</uri></graphic></fig></tp:treatment-sec><ref-list><ref id="B7"><mixed-citation xmlns:xlink="http://www.w3.org/1999/xlink" xlink:type="simple"><person-group><name name-style="western"><surname>Baehr</surname><given-names>M</given-names></name><name name-style="western"><surname>Main</surname><given-names>D</given-names></name></person-group> (<year>2016</year>) <article-title>New genera and species of subterranean Anilline <tp:taxon-name><tp:taxon-name-part taxon-name-part-type="tribe">Bembidiini</tp:taxon-name-part></tp:taxon-name> from the Pilbara, northwestern Australia (<tp:taxon-name><tp:taxon-name-part taxon-name-part-type="class">Insecta</tp:taxon-name-part></tp:taxon-name>: <tp:taxon-name><tp:taxon-name-part taxon-name-part-type="order">Coleoptera</tp:taxon-name-part></tp:taxon-name>: <tp:taxon-name><tp:taxon-name-part taxon-name-part-type="family">Carabidae</tp:taxon-name-part></tp:taxon-name>: <tp:taxon-name><tp:taxon-name-part taxon-name-part-type="tribe">Bembidiini</tp:taxon-name-part></tp:taxon-name>: <tp:taxon-name><tp:taxon-name-part taxon-name-part-type="subtribe">Anillina</tp:taxon-name-part></tp:taxon-name>).</article-title><source>Records of the Western Australian Museum</source><volume>31</volume>: <fpage>59</fpage>–<lpage>89</lpage>. <ext-link xlink:type="simple" ext-link-type="doi" xlink:href="10.18195/issn.0312-3162.31(2).2016.059-089">https://doi.org/10.18195/issn.0312-3162.31(2).2016.059-089</ext-link></mixed-citation></ref><ref id="B33"><mixed-citation xmlns:xlink="http://www.w3.org/1999/xlink" xlink:type="simple"><person-group><name name-style="western"><surname>Jeannel</surname><given-names>R</given-names></name></person-group> (<year>1963</year>) <article-title>Monographie des “<tp:taxon-name><tp:taxon-name-part taxon-name-part-type="tribe">Anillini</tp:taxon-name-part></tp:taxon-name>”, Bembidiides endogés (<tp:taxon-name><tp:taxon-name-part taxon-name-part-type="order">Coleoptera</tp:taxon-name-part></tp:taxon-name><tp:taxon-name><tp:taxon-name-part taxon-name-part-type="family">Trechidae</tp:taxon-name-part></tp:taxon-name>).</article-title><source>Mémoires du Museum national d’Histoire naturelle, Paris (A)</source><volume>28</volume>: <fpage>33</fpage>–<lpage>204</lpage>.</mixed-citation></ref><ref id="B16"><mixed-citation xmlns:xlink="http://www.w3.org/1999/xlink" xlink:type="simple"><person-group><name name-style="western"><surname>Giachino</surname><given-names>PM</given-names></name><name name-style="western"><surname>Vailati</surname><given-names>D</given-names></name></person-group> (<year>2011</year>) <article-title>Review of the <tp:taxon-name><tp:taxon-name-part taxon-name-part-type="subtribe">Anillina</tp:taxon-name-part></tp:taxon-name> of Greece (<tp:taxon-name><tp:taxon-name-part taxon-name-part-type="order">Coleoptera</tp:taxon-name-part></tp:taxon-name>, <tp:taxon-name><tp:taxon-name-part taxon-name-part-type="family">Carabidae</tp:taxon-name-part></tp:taxon-name>, <tp:taxon-name><tp:taxon-name-part taxon-name-part-type="tribe">Bembidiini</tp:taxon-name-part></tp:taxon-name>).</article-title><source>Biodiversity Journal, monograph</source><volume>1</volume>: <fpage>1</fpage>–<lpage>112</lpage>.</mixed-citation></ref></ref-list></tp:taxon-treatment>
