# Supplementary material for: A rich fauna of subterranean short-range endemic Anillini (Coleoptera, Carabidae, Trechinae) from semi-arid regions of Western Australia
Source: Zookeys. 2021 Jun 16;1044:269–337. doi: 10.3897/zookeys.1044.58844 (PMC8222277; doi:10.3897/zookeys.1044.58844)
Supplement: XML Treatment for Magnanillus firetailianus [file zookeys.1044.58844-treatment12.xml]

<!DOCTYPE tp:taxon-treatment
  PUBLIC "-//TaxonX//DTD Taxonomic Treatment Publishing DTD v0 20100105//EN" "tax-treatment-NSO.dtd">
<tp:taxon-treatment xmlns:tp="http://www.plazi.org/taxpub"><tp:treatment-meta><kwd-group><label>Taxon classification</label><kwd><named-content xmlns:xlink="http://www.w3.org/1999/xlink" content-type="kingdom">Animalia</named-content></kwd><kwd><named-content xmlns:xlink="http://www.w3.org/1999/xlink" content-type="order">Coleoptera</named-content></kwd><kwd><named-content xmlns:xlink="http://www.w3.org/1999/xlink" content-type="family">Carabidae</named-content></kwd></kwd-group><mixed-citation publication-type="journal"><person-group><name><surname>Giachino</surname><given-names>Pier Mauro</given-names></name><name><surname>Eberhard</surname><given-names>Stefan</given-names></name><name><surname>Perina</surname><given-names>Giulia</given-names></name></person-group><article-title>A rich fauna of subterranean short-range endemic <tp:taxon-name><tp:taxon-name-part taxon-name-part-type="tribe">Anillini</tp:taxon-name-part></tp:taxon-name> (<tp:taxon-name><tp:taxon-name-part taxon-name-part-type="order">Coleoptera</tp:taxon-name-part></tp:taxon-name>, <tp:taxon-name><tp:taxon-name-part taxon-name-part-type="family">Carabidae</tp:taxon-name-part></tp:taxon-name>, <tp:taxon-name><tp:taxon-name-part taxon-name-part-type="subfamily">Trechinae</tp:taxon-name-part></tp:taxon-name>) from semi-arid regions of Western Australia</article-title><source>Zookeys</source><day>16</day><month>6</month><year>2021</year><volume>1044</volume><fpage>269</fpage><lpage>337</lpage><pub-id pub-id-type="doi">10.3897/zookeys.1044.58844</pub-id></mixed-citation></tp:treatment-meta><tp:nomenclature><tp:taxon-name><object-id xmlns:xlink="http://www.w3.org/1999/xlink" content-type="arpha" xlink:type="simple">CE565E4F-410C-52CB-8199-169747A80E79</object-id>
              <tp:taxon-name-part taxon-name-part-type="genus" reg="Magnanillus">Magnanillus</tp:taxon-name-part>
              <tp:taxon-name-part taxon-name-part-type="species" reg="firetailianus">firetailianus</tp:taxon-name-part>
              <object-id xmlns:xlink="http://www.w3.org/1999/xlink" content-type="zoobank" xlink:type="simple">http://zoobank.org/9F0483A9-3831-45AC-936D-D52CD9444C51</object-id>
            </tp:taxon-name><tp:taxon-status xmlns:xlink="http://www.w3.org/1999/xlink" xlink:type="simple">sp. nov.</tp:taxon-status><xref ref-type="fig" rid="F5">Figs 15–17</xref></tp:nomenclature><tp:treatment-sec sec-type="type locality" id="SECID0E36AI"><title>Type locality.</title><p><abbrev xmlns:xlink="http://www.w3.org/1999/xlink" xlink:title="Western Australia" id="ABBRID0ECABI" xlink:type="simple">WA</abbrev>, Pilbara, 50 km N of Tom Price, Solomon Mining Area, Firetail deposit, <named-content xmlns:xlink="http://www.w3.org/1999/xlink" content-type="dwc:verbatimCoordinates" xlink:type="simple"><named-content content-type="geo-json" specific-use="{&#34;type&#34;:&#34;Point&#34;,&#34;coordinates&#34;:[117.899778,-22.123694]}" id="NCID0EJABI" xlink:type="simple">22°07'25.3"S, 117°53'59.2"E</named-content></named-content>.</p></tp:treatment-sec><tp:treatment-sec sec-type="Type series" id="SECID0EOABI"><title>Type series.</title><p><abbrev xmlns:xlink="http://www.w3.org/1999/xlink" xlink:title="Holotype" id="ABBRID0EUABI" xlink:type="simple">HT</abbrev> ♂, <abbrev xmlns:xlink="http://www.w3.org/1999/xlink" xlink:title="Western Australia" id="ABBRID0EYABI" xlink:type="simple">WA</abbrev>, Pilbara, 50 km N of Tom Price, Solomon Mining Area, Firetail Mine (drill hole FT0430), <named-content xmlns:xlink="http://www.w3.org/1999/xlink" content-type="dwc:verbatimCoordinates" xlink:type="simple"><named-content content-type="geo-json" specific-use="{&#34;type&#34;:&#34;Point&#34;,&#34;coordinates&#34;:[117.899778,-22.123694]}" id="NCID0E6ABI" xlink:type="simple">22°07'25.3"S, 117°53'59.2"E</named-content></named-content> (WGS84); G. Pearson, D. Main, 20 May 2010; Trog. Trap., Western Australian Museum Entomology Reg. no. 82657 (<named-content xmlns:xlink="http://www.w3.org/1999/xlink" content-type="dwc:institutional_code" xlink:type="simple">WAM</named-content>). <abbrev xmlns:xlink="http://www.w3.org/1999/xlink" xlink:title="Paratypes" id="ABBRID0EJBBI" xlink:type="simple">PTT</abbrev>: 6 ♂♂ 3 ♀♀ (+ remains of 1 ♂ 2 ♀♀), <abbrev xmlns:xlink="http://www.w3.org/1999/xlink" xlink:title="Western Australia" id="ABBRID0ENBBI" xlink:type="simple">WA</abbrev>, Pilbara, 50 km N of Tom Price, Solomon Mining Area, Firetail Mine (drill hole FT0430), <named-content xmlns:xlink="http://www.w3.org/1999/xlink" content-type="dwc:verbatimCoordinates" xlink:type="simple"><named-content content-type="geo-json" specific-use="{&#34;type&#34;:&#34;Point&#34;,&#34;coordinates&#34;:[117.899778,-22.123694]}" id="NCID0EUBBI" xlink:type="simple">22°07'25.3"S, 117°53'59.2"E</named-content></named-content> (WGS84), G. Pearson, D. Main, 20 May 2010, Trog. Trap., Western Australian Museum Entomology Reg. no. 82658–82662 (<named-content xmlns:xlink="http://www.w3.org/1999/xlink" content-type="dwc:institutional_code" xlink:type="simple">WAM</named-content>, <abbrev xmlns:xlink="http://www.w3.org/1999/xlink" xlink:title="Collection Giachino, San Martino Canavese (TO), Italy" id="ABBRID0E5BBI" xlink:type="simple">CGi</abbrev>); 1 ♀, <abbrev xmlns:xlink="http://www.w3.org/1999/xlink" xlink:title="Western Australia" id="ABBRID0ECCBI" xlink:type="simple">WA</abbrev>, Pilbara, 50 km N of Tom Price, Solomon Mining Area, Firetail Mine (drill hole FT1455), <named-content xmlns:xlink="http://www.w3.org/1999/xlink" content-type="dwc:verbatimCoordinates" xlink:type="simple"><named-content content-type="geo-json" specific-use="{&#34;type&#34;:&#34;Point&#34;,&#34;coordinates&#34;:[117.927167,-22.148083]}" id="NCID0EJCBI" xlink:type="simple">22°08'53.1"S, 117°55'37.8"E</named-content></named-content> (WGS84) G. Pearson, D. Main, 19 May 2010, Trog. Trap., Western Australian Museum Entomology Reg. no. 82663 (<named-content xmlns:xlink="http://www.w3.org/1999/xlink" content-type="dwc:institutional_code" xlink:type="simple">WAM</named-content>).</p></tp:treatment-sec><tp:treatment-sec sec-type="Differential dagnosis" id="SECID0ETCBI"><title>Differential dagnosis.</title><p><italic><tp:taxon-name><tp:taxon-name-part taxon-name-part-type="genus" reg="Magnanillus">Magnanillus</tp:taxon-name-part> <tp:taxon-name-part taxon-name-part-type="species" reg="firetailianus">firetailianus</tp:taxon-name-part></tp:taxon-name></italic> sp. nov. is easily distinguishable from the other species of this genus (except <italic><tp:taxon-name><tp:taxon-name-part taxon-name-part-type="genus" reg="Magnanillus">M.</tp:taxon-name-part> <tp:taxon-name-part taxon-name-part-type="species" reg="quartermaini">quartermaini</tp:taxon-name-part></tp:taxon-name></italic> (Baehr &amp; Main, 2016)) by its pronotum with basal border narrower than anterior border. It also differs from <italic><tp:taxon-name><tp:taxon-name-part taxon-name-part-type="genus" reg="Magnanillus">M.</tp:taxon-name-part> <tp:taxon-name-part taxon-name-part-type="species" reg="sabae">sabae</tp:taxon-name-part></tp:taxon-name></italic> sp. nov., <italic><tp:taxon-name><tp:taxon-name-part taxon-name-part-type="genus" reg="Magnanillus">M.</tp:taxon-name-part> <tp:taxon-name-part taxon-name-part-type="species" reg="salomonis">salomonis</tp:taxon-name-part></tp:taxon-name></italic> sp. nov. and <italic><tp:taxon-name><tp:taxon-name-part taxon-name-part-type="genus" reg="Magnanillus">M.</tp:taxon-name-part> <tp:taxon-name-part taxon-name-part-type="species" reg="regalis">regalis</tp:taxon-name-part></tp:taxon-name></italic> n. sp by much longer metatrochaters, extended over the position of the femoral tooth. <italic><tp:taxon-name><tp:taxon-name-part taxon-name-part-type="genus" reg="Magnanillus">M.</tp:taxon-name-part> <tp:taxon-name-part taxon-name-part-type="species" reg="firetailianus">firetailianus</tp:taxon-name-part></tp:taxon-name></italic> sp. nov. differs from <italic><tp:taxon-name><tp:taxon-name-part taxon-name-part-type="genus" reg="Magnanillus">M.</tp:taxon-name-part> <tp:taxon-name-part taxon-name-part-type="species" reg="serenitatis">serenitatis</tp:taxon-name-part></tp:taxon-name></italic> sp. nov. by its bigger size, while it differs from <italic><tp:taxon-name><tp:taxon-name-part taxon-name-part-type="genus" reg="Magnanillus">M.</tp:taxon-name-part> <tp:taxon-name-part taxon-name-part-type="species" reg="quartermaini">quartermaini</tp:taxon-name-part></tp:taxon-name></italic> by a less transverse pronotum.</p></tp:treatment-sec><tp:treatment-sec sec-type="description" id="SECID0ERFBI"><title>Description.</title><p><abbrev xmlns:xlink="http://www.w3.org/1999/xlink" xlink:title="total length" id="ABBRID0EXFBI" xlink:type="simple">TL</abbrev> mm 1.44–1.46 ♂♂, 1.48–1.50 ♀♀. <bold><italic>Body</italic></bold> elongate, depigmented, yellow; integument shiny, with evident microsculpture, and short pubescence.</p><p><bold><italic>Head</italic></bold> robust, hypertrophic, slightly narrower than pronotum; without excess setae. Labium without tooth, mentum articulated. Antennae robust, moniliform, short, reaching the base of the pronotum when stretched backwards. Fronto-clypeal furrow indistinct; subrectilinear anterior margin of epistome.</p><p><bold><italic>Pronotum</italic></bold> sub-rectangular (max. width / max. length ratio = 1.14), with maximum width at the base of the anterior fifth, and with basal border remarkably narrower than anterior border; sides slightly and irregularly arcuate in the anterior part, subrectilinear at the basal half, gently sinuate and slightly dentate before basal angles. Anterior angles obtuse, slightly prominent; posterior angles squared, acute. Disc convex, with very sparse pubescence of medium length; median groove very shallow, hardly evident. Marginal groove wide and flat, enlarged near the base; anterior marginal setae placed inside the marginal groove, almost on the anterior fifth; basal setae not inside the disk, but placed before posterior angles.</p><p><bold><italic>Legs</italic></bold> long and slender, with metatrochanters long and acuminate, gently curved and metafemora dentate; metatrochanters (Fig. <xref ref-type="fig" rid="F5">16</xref>) slightly longer than femoral tooth. Two dilated protarsomeres in males.</p><p><bold><italic>Elytra</italic></bold> perfectly subrectangular (max. length / max. width ratio = 1.80), not truncated and not emarginated before the apex. Disc convex, with longitudinal grooves; integument shiny, with evident microsculpture, very short, sparse, and upright, pubescence, not longitudinally aligned. Humeri well marked, gently rounded; post-humeral margin denticulate, with distinct crenulation up to the apical third; elytral apices separately rounded. Marginal groove wide and evident almost up to the 8<sup>th</sup> pore of the umbilicate series.</p><p><bold><italic>Chaetotaxy</italic></bold>: scutellar pore large and foveate. Umbilicate series with the first three pores of the humeral group very closed to each other and equidistant; 4<sup>th</sup> pore farther and placed at the end of the basal third of the elytron; 5<sup>th</sup> pore placed before the base of the apical third of the elytra; 5<sup>th</sup> and 6<sup>th</sup> ones spaced out ca. half of the distance between 6<sup>th</sup> and 7<sup>th</sup>; 7<sup>th</sup> and 8<sup>th</sup> displaced onto the disc; 7<sup>th</sup> and 8<sup>th</sup> spaced from each other as the 8<sup>th</sup> and 9<sup>th</sup>. Three discal setae, the first placed before the 4<sup>th</sup> pore of the umbilicate series, second one placed just before the 5<sup>th</sup>, the third one placed at the 7<sup>th</sup> pore.</p><p><bold><italic>Aedeagus</italic></bold> (Fig. <xref ref-type="fig" rid="F5">17</xref>) large, median lobe long, stout, gently curved, with basal bulb small, but tight and evident; ventral margin gently curved from basal bulb to apex; apical blade evident but short. Endophallus without an evident lamella copulatrix, but with two small, apical, Y-shaped, crossing and slightly sclerified stripes. Left paramere elongated, not reaching the distal third and bearing two setae; right paramere shorter and bearing two apical setae.</p></tp:treatment-sec><tp:treatment-sec sec-type="etymology" id="SECID0EQIBI"><title>Etymology.</title><p>The name comes from the type locality in the Solomon Mining Area, the Firetail deposit, in the Pilbara region.</p></tp:treatment-sec><tp:treatment-sec sec-type="distribution" id="SECID0EVIBI"><title>Distribution.</title><p><italic><tp:taxon-name><tp:taxon-name-part taxon-name-part-type="genus" reg="Magnanillus">Magnanillus</tp:taxon-name-part> <tp:taxon-name-part taxon-name-part-type="species" reg="firetailianus">firetailianus</tp:taxon-name-part></tp:taxon-name></italic> sp. nov. is known only from the type locality (Firetail deposit) 50 km N of Tom Price, Pilbara, <abbrev xmlns:xlink="http://www.w3.org/1999/xlink" xlink:title="Western Australia" id="ABBRID0EGJBI" xlink:type="simple">WA</abbrev>.</p><fig id="F5" position="float" orientation="portrait"><object-id xmlns:xlink="http://www.w3.org/1999/xlink" content-type="doi" xlink:type="simple">10.3897/zookeys.1044.58844.figures15-17</object-id><object-id xmlns:xlink="http://www.w3.org/1999/xlink" content-type="arpha" xlink:type="simple">C972DD07-8018-5A1A-8360-65CA6F669026</object-id><label>Figures 15–17.</label><caption><p><italic><tp:taxon-name><tp:taxon-name-part taxon-name-part-type="genus" reg="Magnanillus">Magnanillus</tp:taxon-name-part> <tp:taxon-name-part taxon-name-part-type="species" reg="firetalianus">firetalianus</tp:taxon-name-part></tp:taxon-name></italic> sp. nov., <abbrev xmlns:xlink="http://www.w3.org/1999/xlink" xlink:title="Holotype" id="ABBRID0E4JBI" xlink:type="simple">HT</abbrev> ♂ <bold>15</bold> habitus <bold>16</bold> right metafemur and metatrochanter in ventral view <bold>17</bold> aedeagus in lateral view. Scale bars: 0.1 mm.</p></caption><graphic xmlns:xlink="http://www.w3.org/1999/xlink" xlink:href="zookeys-1044-269-g005.jpg" position="float" orientation="portrait" xlink:type="simple" id="oo_553764.jpg"><uri content-type="original_file" xlink:type="simple">https://binary.pensoft.net/fig/553764</uri></graphic></fig></tp:treatment-sec></tp:taxon-treatment>
