# Supplementary material for: A rich fauna of subterranean short-range endemic Anillini (Coleoptera, Carabidae, Trechinae) from semi-arid regions of Western Australia
Source: Zookeys. 2021 Jun 16;1044:269–337. doi: 10.3897/zookeys.1044.58844 (PMC8222277; doi:10.3897/zookeys.1044.58844)
Supplement: XML Treatment for Magnanillus sabae [file zookeys.1044.58844-treatment13.xml]

<!DOCTYPE tp:taxon-treatment
  PUBLIC "-//TaxonX//DTD Taxonomic Treatment Publishing DTD v0 20100105//EN" "tax-treatment-NSO.dtd">
<tp:taxon-treatment xmlns:tp="http://www.plazi.org/taxpub"><tp:treatment-meta><kwd-group><label>Taxon classification</label><kwd><named-content xmlns:xlink="http://www.w3.org/1999/xlink" content-type="kingdom">Animalia</named-content></kwd><kwd><named-content xmlns:xlink="http://www.w3.org/1999/xlink" content-type="order">Coleoptera</named-content></kwd><kwd><named-content xmlns:xlink="http://www.w3.org/1999/xlink" content-type="family">Carabidae</named-content></kwd></kwd-group><mixed-citation publication-type="journal"><person-group><name><surname>Giachino</surname><given-names>Pier Mauro</given-names></name><name><surname>Eberhard</surname><given-names>Stefan</given-names></name><name><surname>Perina</surname><given-names>Giulia</given-names></name></person-group><article-title>A rich fauna of subterranean short-range endemic <tp:taxon-name><tp:taxon-name-part taxon-name-part-type="tribe">Anillini</tp:taxon-name-part></tp:taxon-name> (<tp:taxon-name><tp:taxon-name-part taxon-name-part-type="order">Coleoptera</tp:taxon-name-part></tp:taxon-name>, <tp:taxon-name><tp:taxon-name-part taxon-name-part-type="family">Carabidae</tp:taxon-name-part></tp:taxon-name>, <tp:taxon-name><tp:taxon-name-part taxon-name-part-type="subfamily">Trechinae</tp:taxon-name-part></tp:taxon-name>) from semi-arid regions of Western Australia</article-title><source>Zookeys</source><day>16</day><month>6</month><year>2021</year><volume>1044</volume><fpage>269</fpage><lpage>337</lpage><pub-id pub-id-type="doi">10.3897/zookeys.1044.58844</pub-id></mixed-citation></tp:treatment-meta><tp:nomenclature><tp:taxon-name><object-id xmlns:xlink="http://www.w3.org/1999/xlink" content-type="arpha" xlink:type="simple">1CE389B1-CDDC-5354-9EED-6975F16CBA17</object-id>
              <tp:taxon-name-part taxon-name-part-type="genus" reg="Magnanillus">Magnanillus</tp:taxon-name-part>
              <tp:taxon-name-part taxon-name-part-type="species" reg="sabae">sabae</tp:taxon-name-part>
              <object-id xmlns:xlink="http://www.w3.org/1999/xlink" content-type="zoobank" xlink:type="simple">http://zoobank.org/62280A8E-1510-4C97-9D71-BA0DE7F6B321</object-id>
            </tp:taxon-name><tp:taxon-status xmlns:xlink="http://www.w3.org/1999/xlink" xlink:type="simple">sp. nov.</tp:taxon-status><xref ref-type="fig" rid="F6">Figs 18–20</xref></tp:nomenclature><tp:treatment-sec sec-type="type locality" id="SECID0EYLBI"><title>Type locality.</title><p><abbrev xmlns:xlink="http://www.w3.org/1999/xlink" xlink:title="Western Australia" id="ABBRID0E5LBI" xlink:type="simple">WA</abbrev>, Pilbara, 60 km NW of Tom Price, Solomon Mining Area, Serenity deposit, <named-content xmlns:xlink="http://www.w3.org/1999/xlink" content-type="dwc:verbatimCoordinates" xlink:type="simple"><named-content content-type="geo-json" specific-use="{&#34;type&#34;:&#34;Point&#34;,&#34;coordinates&#34;:[117.534290,-22.134450]}" id="NCID0EFMBI" xlink:type="simple">22°8'4.02"S, 117°32'3.444E</named-content></named-content>.</p></tp:treatment-sec><tp:treatment-sec sec-type="Type series" id="SECID0EKMBI"><title>Type series.</title><p><abbrev xmlns:xlink="http://www.w3.org/1999/xlink" xlink:title="Holotype" id="ABBRID0EQMBI" xlink:type="simple">HT</abbrev> ♂, <abbrev xmlns:xlink="http://www.w3.org/1999/xlink" xlink:title="Western Australia" id="ABBRID0EUMBI" xlink:type="simple">WA</abbrev>, Pilbara, 60 km NW of Tom Price, Solomon Mining Area, Serenity mine, (drill hole SMD0057), <named-content xmlns:xlink="http://www.w3.org/1999/xlink" content-type="dwc:verbatimCoordinates" xlink:type="simple"><named-content content-type="geo-json" specific-use="{&#34;type&#34;:&#34;Point&#34;,&#34;coordinates&#34;:[117.534290,-22.134450]}" id="NCID0E2MBI" xlink:type="simple">22°8'4.02"S, 117°32'3.444E</named-content></named-content> (WGS84), N. Coen, S. Catomore, 19 Apr. 2011, Trog. net scrape, Western Australian Museum Entomology Reg. no. 82651 (<named-content xmlns:xlink="http://www.w3.org/1999/xlink" content-type="dwc:institutional_code" xlink:type="simple">WAM</named-content>). <abbrev xmlns:xlink="http://www.w3.org/1999/xlink" xlink:title="Paratypes" id="ABBRID0EFNBI" xlink:type="simple">PTT</abbrev>: 1 ♀, <abbrev xmlns:xlink="http://www.w3.org/1999/xlink" xlink:title="Western Australia" id="ABBRID0EJNBI" xlink:type="simple">WA</abbrev>, Pilbara, 60 km NW of Tom Price, Solomon Mining Area, Serenity mine, (drill hole SR0126), <named-content xmlns:xlink="http://www.w3.org/1999/xlink" content-type="dwc:verbatimCoordinates" xlink:type="simple"><named-content content-type="geo-json" specific-use="{&#34;type&#34;:&#34;Point&#34;,&#34;coordinates&#34;:[117.541300,-22.189639]}" id="NCID0EQNBI" xlink:type="simple">22°11'22.70"S, 117°32'28.68E</named-content></named-content> (WGS84), N. Coen, S. Catomore, 30 May 2011, Trog. net scrape, Western Australian Museum Entomology Reg. no. 82652 (<named-content xmlns:xlink="http://www.w3.org/1999/xlink" content-type="dwc:institutional_code" xlink:type="simple">WAM</named-content>); 1 ♀, <abbrev xmlns:xlink="http://www.w3.org/1999/xlink" xlink:title="Western Australia" id="ABBRID0E1NBI" xlink:type="simple">WA</abbrev>, Pilbara, 60 km NW of Tom Price, Solomon Mining Area, Sheila Valley, (drill hole SV0577), <named-content xmlns:xlink="http://www.w3.org/1999/xlink" content-type="dwc:verbatimCoordinates" xlink:type="simple"><named-content content-type="geo-json" specific-use="{&#34;type&#34;:&#34;Point&#34;,&#34;coordinates&#34;:[117.682000,-22.217010]}" id="NCID0EBOBI" xlink:type="simple">22°13'1.236"S, 117°40'55.2E</named-content></named-content> (WGS84), N. Coen, S. Catomore, 18 Apr. 2011, Trog. Net scrape, Western Australian Museum Entomology Reg. no. 82640 (<named-content xmlns:xlink="http://www.w3.org/1999/xlink" content-type="dwc:institutional_code" xlink:type="simple">WAM</named-content>);1 ♂, <abbrev xmlns:xlink="http://www.w3.org/1999/xlink" xlink:title="Western Australia" id="ABBRID0ELOBI" xlink:type="simple">WA</abbrev>, Pilbara, 60 km NW of Tom Price, Solomon Mining Area, Sheila Valley, (drill hole SV0443), <named-content xmlns:xlink="http://www.w3.org/1999/xlink" content-type="dwc:verbatimCoordinates" xlink:type="simple"><named-content content-type="geo-json" specific-use="{&#34;type&#34;:&#34;Point&#34;,&#34;coordinates&#34;:[117.646308,-22.245997]}" id="NCID0ESOBI" xlink:type="simple">22°14'45.59"S, 117°38'46.71E</named-content></named-content> (WGS84), S. Eberhard, S. Catomore, 05 Oct. 2010, Stygo net haul., Western Australian Museum Entomology Reg. no. 82615 (<abbrev xmlns:xlink="http://www.w3.org/1999/xlink" xlink:title="Collection Giachino, San Martino Canavese (TO), Italy" id="ABBRID0EXOBI" xlink:type="simple">CGi</abbrev>); 1 ♀, <abbrev xmlns:xlink="http://www.w3.org/1999/xlink" xlink:title="Western Australia" id="ABBRID0E2OBI" xlink:type="simple">WA</abbrev>, Pilbara, 50 km N of Tom Price, Solomon Mining Area, Zion mine, (drill hole SM0282) <named-content xmlns:xlink="http://www.w3.org/1999/xlink" content-type="dwc:verbatimCoordinates" xlink:type="simple"><named-content content-type="geo-json" specific-use="{&#34;type&#34;:&#34;Point&#34;,&#34;coordinates&#34;:[117.954642,-22.200222]}" id="NCID0ECPBI" xlink:type="simple">22°12'00.8"S, 117°57'16.71E</named-content></named-content> (WGS84), E.S. Volschenk, N. Krawczyk, 01.Mar. 2010, Trog. Trap, Western Australian Museum Entomology Reg. no. 82610 (<named-content xmlns:xlink="http://www.w3.org/1999/xlink" content-type="dwc:institutional_code" xlink:type="simple">WAM</named-content>).</p></tp:treatment-sec><tp:treatment-sec sec-type="Differential diagnosis" id="SECID0EMPBI"><title>Differential diagnosis.</title><p><italic><tp:taxon-name><tp:taxon-name-part taxon-name-part-type="genus" reg="Magnanillus">Magnanillus.</tp:taxon-name-part> <tp:taxon-name-part taxon-name-part-type="species" reg="sabae">sabae</tp:taxon-name-part></tp:taxon-name></italic> sp. nov. can be easily distinguished from <italic><tp:taxon-name><tp:taxon-name-part taxon-name-part-type="genus" reg="Magnanillus">M.</tp:taxon-name-part> <tp:taxon-name-part taxon-name-part-type="species" reg="firetailianus">firetailianus</tp:taxon-name-part></tp:taxon-name></italic> sp. nov. by its base of pronotum ca. as large as the pronotal apex. It can be distinguished from <italic><tp:taxon-name><tp:taxon-name-part taxon-name-part-type="genus" reg="Magnanillus">M.</tp:taxon-name-part> <tp:taxon-name-part taxon-name-part-type="species" reg="salomonis">salomonis</tp:taxon-name-part></tp:taxon-name></italic> sp. nov., <italic><tp:taxon-name><tp:taxon-name-part taxon-name-part-type="genus" reg="Magnanillus">M.</tp:taxon-name-part> <tp:taxon-name-part taxon-name-part-type="species" reg="regalis">regalis</tp:taxon-name-part></tp:taxon-name></italic> sp. nov., and <italic><tp:taxon-name><tp:taxon-name-part taxon-name-part-type="genus" reg="Magnanillus">M.</tp:taxon-name-part> <tp:taxon-name-part taxon-name-part-type="species" reg="serenitatis">serenitatis</tp:taxon-name-part></tp:taxon-name></italic> sp. nov. by its short metatrochanters not reaching the femoral tooth. It differs from <italic><tp:taxon-name><tp:taxon-name-part taxon-name-part-type="genus" reg="Magnanillus">M.</tp:taxon-name-part> <tp:taxon-name-part taxon-name-part-type="species" reg="pearsoni">pearsoni</tp:taxon-name-part></tp:taxon-name></italic> (Baehr &amp; Main, 2016) by longer elytra and more transverse pronotum.</p></tp:treatment-sec><tp:treatment-sec sec-type="description" id="SECID0EURBI"><title>Description.</title><p><abbrev xmlns:xlink="http://www.w3.org/1999/xlink" xlink:title="total length" id="ABBRID0E1RBI" xlink:type="simple">TL</abbrev> mm 2.42–2.46 ♂♂, 2.48–2.51 ♀♀. <bold><italic>Body</italic></bold> elongated, depigmented, testaceous; integument shiny, with evident microsculpture and very short pubescence.</p><p><bold><italic>Head</italic></bold> robust, narrower than pronotum, excess setae absent. Labium without tooth, mentum articulated. Antennae robust, moniliform, short, reaching the base of the pronotum when stretched backwards. Fronto-clypeal furrow indistinct; anterior margin of the epistome subrectilinear.</p><p><bold><italic>Pronotum</italic></bold> sub-squared (max. width / max. length ratio = 1.14), with maximum width at the base of the anterior fourth, and basal border slightly wider than anterior border; sides slightly and irregularly arcuate in the anterior part, subrectilinear in the basal half, not sinuate and slightly denticulate before basal angles. Anterior angles obtuse, slightly prominent; posterior angles obtuse, blunted. Disc convex, with very short and sparse pubescence; median groove very shallow, hardly evident. Marginal groove wide and flat, enlarged near the base; anterior marginal setae placed inside the marginal groove, almost on the anterior fifth; basal setae not inside on the disk, but placed before the posterior angles.</p><p><bold><italic>Legs</italic></bold> long and slender, with metatrochanters long, acuminate and subrectilinear and metafemora dentate; metatrochanters (Fig. <xref ref-type="fig" rid="F6">19</xref>) shorter than femoral tooth. Two dilated protarsomeres in males.</p><p><bold><italic>Elytra</italic></bold> subrectangular, relatively short (max. length / max. width ratio = 1.63), not truncated and very slightly emarginated before apex. Disc convex, with longitudinal grooves; very short, sparse, and upright pubescence not longitudinally aligned. Humeri well marked, obtuse; post-humeral margin denticulate, with a distinct crenulation down to the apical third; elytral apices separately rounded. Marginal groove wide and evident almost up to the 7<sup>th</sup> pore of the umbilicate series.</p><p><bold><italic>Chaetotaxy</italic></bold>: scutellar pore large and foveate. Umbilicate series with the first three pores of the humeral group very closed to each other and equidistant; 4<sup>th</sup> pore farther and placed at the end of the basal third of the elytron; 5<sup>th</sup> pore placed before the base of the apical third of the elytron; 5<sup>th</sup> and 6<sup>th</sup> ones spaced out ca. 1/3 of the distance from 6<sup>th</sup> and 7<sup>th</sup>; 7<sup>th</sup> and 8<sup>th</sup> displaced onto the disc; 7<sup>th</sup> and 8<sup>th</sup> spaced from each other as the 8<sup>th</sup> and 9<sup>th</sup>. Three discal setae, first placed before the 4<sup>th</sup> pore of the umbilicate series, second one placed just before the 5<sup>th</sup>, third one placed before the 7<sup>th</sup> pore.</p><p><bold><italic>Aedeagus</italic></bold> (Fig. <xref ref-type="fig" rid="F6">20</xref>) large, median lobe long, stout, gently curved, with basal bulb small but evident; ventral margin gently curved from basal bulb to apex; apical blade poorly evident, very short. Endophallus without an evident lamella copulatrix, but with two small, apical, subparallel, and slightly sclerified stripes. Left paramere elongate, not reaching the aedeagal distal third and bearing two setae; right paramere shorter and bearing two apical setae.</p></tp:treatment-sec><tp:treatment-sec sec-type="etymology" id="SECID0ETUBI"><title>Etymology.</title><p>The name is to remind one of the Solomon mining area and the different deposits where this species occurs, and it originates from the mythological Queen of Sheba (in Latin Sheba = <italic><tp:taxon-name><tp:taxon-name-part taxon-name-part-type="genus" reg="Saba">Saba</tp:taxon-name-part></tp:taxon-name></italic>). According to tradition, the Queen of Sheba visited the Kingdom of Solomon with valuable gifts for its king.</p></tp:treatment-sec><tp:treatment-sec sec-type="distribution" id="SECID0EAVBI"><title>Distribution.</title><p><italic><tp:taxon-name><tp:taxon-name-part taxon-name-part-type="genus" reg="Magnanillus">Magnanillus</tp:taxon-name-part> <tp:taxon-name-part taxon-name-part-type="species" reg="sabae">sabae</tp:taxon-name-part></tp:taxon-name></italic> sp. nov. is known from different deposits of the Solomon Mining Area, 50–60 km N/NW of Tom Price, Pilbara, <abbrev xmlns:xlink="http://www.w3.org/1999/xlink" xlink:title="Western Australia" id="ABBRID0ERVBI" xlink:type="simple">WA</abbrev>.</p><fig id="F6" position="float" orientation="portrait"><object-id xmlns:xlink="http://www.w3.org/1999/xlink" content-type="doi" xlink:type="simple">10.3897/zookeys.1044.58844.figures18-20</object-id><object-id xmlns:xlink="http://www.w3.org/1999/xlink" content-type="arpha" xlink:type="simple">D450FF91-E5F2-5059-B2FF-FF9521802F55</object-id><label>Figures 18–20.</label><caption><p><italic><tp:taxon-name><tp:taxon-name-part taxon-name-part-type="genus" reg="Magnanillus">Magnanillus</tp:taxon-name-part> <tp:taxon-name-part taxon-name-part-type="species" reg="sabae">sabae</tp:taxon-name-part></tp:taxon-name></italic> sp. nov., <abbrev xmlns:xlink="http://www.w3.org/1999/xlink" xlink:title="Holotype" id="ABBRID0EIWBI" xlink:type="simple">HT</abbrev> ♂ <bold>18</bold> habitus <bold>19</bold> right metafemur and metatrochanter in ventral view <bold>20</bold> aedeagus in lateral view. Scale bars: 0.1 mm.</p></caption><graphic xmlns:xlink="http://www.w3.org/1999/xlink" xlink:href="zookeys-1044-269-g006.jpg" position="float" orientation="portrait" xlink:type="simple" id="oo_553765.jpg"><uri content-type="original_file" xlink:type="simple">https://binary.pensoft.net/fig/553765</uri></graphic></fig></tp:treatment-sec></tp:taxon-treatment>
