# Supplementary material for: A rich fauna of subterranean short-range endemic Anillini (Coleoptera, Carabidae, Trechinae) from semi-arid regions of Western Australia
Source: Zookeys. 2021 Jun 16;1044:269–337. doi: 10.3897/zookeys.1044.58844 (PMC8222277; doi:10.3897/zookeys.1044.58844)
Supplement: XML Treatment for Magnanillus salomonis [file zookeys.1044.58844-treatment14.xml]

<!DOCTYPE tp:taxon-treatment
  PUBLIC "-//TaxonX//DTD Taxonomic Treatment Publishing DTD v0 20100105//EN" "tax-treatment-NSO.dtd">
<tp:taxon-treatment xmlns:tp="http://www.plazi.org/taxpub"><tp:treatment-meta><kwd-group><label>Taxon classification</label><kwd><named-content xmlns:xlink="http://www.w3.org/1999/xlink" content-type="kingdom">Animalia</named-content></kwd><kwd><named-content xmlns:xlink="http://www.w3.org/1999/xlink" content-type="order">Coleoptera</named-content></kwd><kwd><named-content xmlns:xlink="http://www.w3.org/1999/xlink" content-type="family">Carabidae</named-content></kwd></kwd-group><mixed-citation publication-type="journal"><person-group><name><surname>Giachino</surname><given-names>Pier Mauro</given-names></name><name><surname>Eberhard</surname><given-names>Stefan</given-names></name><name><surname>Perina</surname><given-names>Giulia</given-names></name></person-group><article-title>A rich fauna of subterranean short-range endemic <tp:taxon-name><tp:taxon-name-part taxon-name-part-type="tribe">Anillini</tp:taxon-name-part></tp:taxon-name> (<tp:taxon-name><tp:taxon-name-part taxon-name-part-type="order">Coleoptera</tp:taxon-name-part></tp:taxon-name>, <tp:taxon-name><tp:taxon-name-part taxon-name-part-type="family">Carabidae</tp:taxon-name-part></tp:taxon-name>, <tp:taxon-name><tp:taxon-name-part taxon-name-part-type="subfamily">Trechinae</tp:taxon-name-part></tp:taxon-name>) from semi-arid regions of Western Australia</article-title><source>Zookeys</source><day>16</day><month>6</month><year>2021</year><volume>1044</volume><fpage>269</fpage><lpage>337</lpage><pub-id pub-id-type="doi">10.3897/zookeys.1044.58844</pub-id></mixed-citation></tp:treatment-meta><tp:nomenclature><tp:taxon-name><object-id xmlns:xlink="http://www.w3.org/1999/xlink" content-type="arpha" xlink:type="simple">49F878A1-A488-5017-B069-D32DBB88145A</object-id>
              <tp:taxon-name-part taxon-name-part-type="genus" reg="Magnanillus">Magnanillus</tp:taxon-name-part>
              <tp:taxon-name-part taxon-name-part-type="species" reg="salomonis">salomonis</tp:taxon-name-part>
              <object-id xmlns:xlink="http://www.w3.org/1999/xlink" content-type="zoobank" xlink:type="simple">http://zoobank.org/F3E787C1-604D-4F6C-8E5A-262E79AC2715</object-id>
            </tp:taxon-name><tp:taxon-status xmlns:xlink="http://www.w3.org/1999/xlink" xlink:type="simple">sp. nov.</tp:taxon-status><xref ref-type="fig" rid="F7">Figs 21–23</xref></tp:nomenclature><tp:treatment-sec sec-type="type locality" id="SECID0EDYBI"><title>Type locality.</title><p><abbrev xmlns:xlink="http://www.w3.org/1999/xlink" xlink:title="Western Australia" id="ABBRID0EJYBI" xlink:type="simple">WA</abbrev>, Pilbara, 50 km N of Tom Price, Solomon Mining Area, Kings deposit, <named-content xmlns:xlink="http://www.w3.org/1999/xlink" content-type="dwc:verbatimCoordinates" xlink:type="simple"><named-content content-type="geo-json" specific-use="{&#34;type&#34;:&#34;Point&#34;,&#34;coordinates&#34;:[117.954642,-22.200222]}" id="NCID0EQYBI" xlink:type="simple">22°12'00.8"S, 117°57'16.71E</named-content></named-content>.</p></tp:treatment-sec><tp:treatment-sec sec-type="Type series" id="SECID0EVYBI"><title>Type series.</title><p><abbrev xmlns:xlink="http://www.w3.org/1999/xlink" xlink:title="Holotype" id="ABBRID0E2YBI" xlink:type="simple">HT</abbrev> ♂, <abbrev xmlns:xlink="http://www.w3.org/1999/xlink" xlink:title="Western Australia" id="ABBRID0E6YBI" xlink:type="simple">WA</abbrev>, Pilbara, 50 km N of Tom Price, Solomon Mining Area, Kings mine, <named-content xmlns:xlink="http://www.w3.org/1999/xlink" content-type="dwc:verbatimCoordinates" xlink:type="simple"><named-content content-type="geo-json" specific-use="{&#34;type&#34;:&#34;Point&#34;,&#34;coordinates&#34;:[117.954642,-22.200222]}" id="NCID0EGZBI" xlink:type="simple">22°12'00.8"S, 117°57'16.71E</named-content></named-content> (WGS84), E.S. Volschenk, N. Krawczyk, 01.March 2010, Trog. trap (FMG005_SM0282_10:8313), <abbrev xmlns:xlink="http://www.w3.org/1999/xlink" xlink:title="Western Australia" id="ABBRID0ELZBI" xlink:type="simple">WA</abbrev> Museum Entomology Reg. no. 82609 (<named-content xmlns:xlink="http://www.w3.org/1999/xlink" content-type="dwc:institutional_code" xlink:type="simple">WAM</named-content>). <abbrev xmlns:xlink="http://www.w3.org/1999/xlink" xlink:title="Paratypes" id="ABBRID0EUZBI" xlink:type="simple">PTT</abbrev>: 1 ♂ (remains) 6 ♀♀ and 3 spec. (♂♀?),<abbrev xmlns:xlink="http://www.w3.org/1999/xlink" xlink:title="Western Australia" id="ABBRID0EYZBI" xlink:type="simple">WA</abbrev>, Pilbara, 60 km NW of Tom Price, Solomon Mining Area, Serenity mine, <named-content xmlns:xlink="http://www.w3.org/1999/xlink" content-type="dwc:verbatimCoordinates" xlink:type="simple"><named-content content-type="geo-json" specific-use="{&#34;type&#34;:&#34;Point&#34;,&#34;coordinates&#34;:[117.547090,-22.185900]}" id="NCID0E6ZBI" xlink:type="simple">22°11'9.24"S, 117°32'49.524E</named-content></named-content> (WGS84), N. Coen, S. Catomore, 20.04.2011, Stygo net haul (FMG008_SOM0039_11:0879 Western Australian Museum Entomology Reg. no. 82641–82650 (<named-content xmlns:xlink="http://www.w3.org/1999/xlink" content-type="dwc:institutional_code" xlink:type="simple">WAM</named-content>, <abbrev xmlns:xlink="http://www.w3.org/1999/xlink" xlink:title="Collection Giachino, San Martino Canavese (TO), Italy" id="ABBRID0EJ1BI" xlink:type="simple">CGi</abbrev>); 1 ♀, <abbrev xmlns:xlink="http://www.w3.org/1999/xlink" xlink:title="Western Australia" id="ABBRID0EN1BI" xlink:type="simple">WA</abbrev>, Pilbara, 50 km N of Tom Price, Solomon Mining Area, Firetail Mine, <named-content xmlns:xlink="http://www.w3.org/1999/xlink" content-type="dwc:verbatimCoordinates" xlink:type="simple"><named-content content-type="geo-json" specific-use="{&#34;type&#34;:&#34;Point&#34;,&#34;coordinates&#34;:[117.492944,-22.125611]}" id="NCID0EU1BI" xlink:type="simple">22°07'32.2"S, 117°29'34.6"E</named-content></named-content> (WGS84), G. Pearson and D. Main, 13"Sept 2010, Stygo. net haul (HPRC0211) Western Australian Museum Entomology Reg. no. 82664 (<named-content xmlns:xlink="http://www.w3.org/1999/xlink" content-type="dwc:institutional_code" xlink:type="simple">WAM</named-content>); 1 ♂ 1 ♀ (remains) 1 spec. (remains), <abbrev xmlns:xlink="http://www.w3.org/1999/xlink" xlink:title="Western Australia" id="ABBRID0E51BI" xlink:type="simple">WA</abbrev>, Pilbara, 50 km N of Tom Price, Solomon Mining Area, Firetail Mine, <named-content xmlns:xlink="http://www.w3.org/1999/xlink" content-type="dwc:verbatimCoordinates" xlink:type="simple"><named-content content-type="geo-json" specific-use="{&#34;type&#34;:&#34;Point&#34;,&#34;coordinates&#34;:[117.891333,-22.112278]}" id="NCID0EF2BI" xlink:type="simple">22°06'44.2"S, 117°53'28.8"E</named-content></named-content> (WGS84), G. Pearson and D. Main, 3 Mar. 2010, Trog. trap (FT0541) Western Australian Museum Entomology Reg. no. 82654–82656 (<named-content xmlns:xlink="http://www.w3.org/1999/xlink" content-type="dwc:institutional_code" xlink:type="simple">WAM</named-content>); 1 ♀ (remains), <abbrev xmlns:xlink="http://www.w3.org/1999/xlink" xlink:title="Western Australia" id="ABBRID0EP2BI" xlink:type="simple">WA</abbrev>, Pilbara, 60 km NW of Tom Price, Solomon Mining Area, Sheila Valley, <named-content xmlns:xlink="http://www.w3.org/1999/xlink" content-type="dwc:verbatimCoordinates" xlink:type="simple"><named-content content-type="geo-json" specific-use="{&#34;type&#34;:&#34;Point&#34;,&#34;coordinates&#34;:[117.704033,-22.200108]}" id="NCID0EW2BI" xlink:type="simple">22°12'00.39"S, 117°42'14.52E</named-content></named-content> (WGS84), M. Weerheim, S. Catomore, 9 Dec. 2010, Trog. net scrape, (FMG006_SV0267_10:0955), Western Australian Museum Entomology Reg. no. 82613 (<named-content xmlns:xlink="http://www.w3.org/1999/xlink" content-type="dwc:institutional_code" xlink:type="simple">WAM</named-content>); 1 spec. (remains), <abbrev xmlns:xlink="http://www.w3.org/1999/xlink" xlink:title="Western Australia" id="ABBRID0EA3BI" xlink:type="simple">WA</abbrev>, Pilbara, 60 km NW of Tom Price, Solomon Mining Area, Sheila Valley, <named-content xmlns:xlink="http://www.w3.org/1999/xlink" content-type="dwc:verbatimCoordinates" xlink:type="simple"><named-content content-type="geo-json" specific-use="{&#34;type&#34;:&#34;Point&#34;,&#34;coordinates&#34;:[117.646308,-22.245997]}" id="NCID0EH3BI" xlink:type="simple">22°14'45.59"S, 117°38'46.71E</named-content></named-content> (WGS84), S. Eberhard, S. Catomore, 05 Oct. 2010, Stygo net haul. (FMG006_SV0443_10:0490), Western Australian Museum Entomology Reg. no. 82614 (<named-content xmlns:xlink="http://www.w3.org/1999/xlink" content-type="dwc:institutional_code" xlink:type="simple">WAM</named-content>).</p></tp:treatment-sec><tp:treatment-sec sec-type="Differential diagnosis" id="SECID0ER3BI"><title>Differential diagnosis.</title><p><italic><tp:taxon-name><tp:taxon-name-part taxon-name-part-type="genus" reg="Magnanillus">Magnanillus</tp:taxon-name-part> <tp:taxon-name-part taxon-name-part-type="species" reg="salomonis">salomonis</tp:taxon-name-part></tp:taxon-name></italic> sp. nov. is easily distinguishable from <italic><tp:taxon-name><tp:taxon-name-part taxon-name-part-type="genus" reg="Magnanillus">M.</tp:taxon-name-part> <tp:taxon-name-part taxon-name-part-type="species" reg="firetailianus">firetailianus</tp:taxon-name-part></tp:taxon-name></italic> sp. nov. by its protonum with basal border ca. as wide as the anterior border. It can be distinguished from <italic><tp:taxon-name><tp:taxon-name-part taxon-name-part-type="genus" reg="Magnanillus">M.</tp:taxon-name-part> <tp:taxon-name-part taxon-name-part-type="species" reg="sabae">sabae</tp:taxon-name-part></tp:taxon-name></italic> sp. nov. by its longer metatrochanters, reaching the femoral tooth. It can be distinguished from <italic><tp:taxon-name><tp:taxon-name-part taxon-name-part-type="genus" reg="Magnanillus">M.</tp:taxon-name-part> <tp:taxon-name-part taxon-name-part-type="species" reg="serenitatis">serenitatis</tp:taxon-name-part></tp:taxon-name></italic> sp. nov. by its shorter metatrochanters, not overreaching the femoral tooth. It can be distinguished from <italic><tp:taxon-name><tp:taxon-name-part taxon-name-part-type="genus" reg="Magnanillus">M.</tp:taxon-name-part> <tp:taxon-name-part taxon-name-part-type="species" reg="regalis">regalis</tp:taxon-name-part></tp:taxon-name></italic> sp. nov. by its more transverse pronotum, and the clearly curved apex of the metatrochanters. It can be distinguished from <italic><tp:taxon-name><tp:taxon-name-part taxon-name-part-type="genus" reg="Magnanillus">M.</tp:taxon-name-part> <tp:taxon-name-part taxon-name-part-type="species" reg="benneti">benneti</tp:taxon-name-part></tp:taxon-name></italic> (Baehr &amp; Main, 2016), <italic><tp:taxon-name><tp:taxon-name-part taxon-name-part-type="genus" reg="Magnanillus">M.</tp:taxon-name-part> <tp:taxon-name-part taxon-name-part-type="species" reg="pearsoni">pearsoni</tp:taxon-name-part></tp:taxon-name></italic> (Baehr &amp; Main, 2016), <italic><tp:taxon-name><tp:taxon-name-part taxon-name-part-type="genus" reg="Magnanillus">M.</tp:taxon-name-part> <tp:taxon-name-part taxon-name-part-type="species" reg="maini">maini</tp:taxon-name-part></tp:taxon-name></italic> (Baehr &amp; Main, 2016), <italic><tp:taxon-name><tp:taxon-name-part taxon-name-part-type="genus" reg="Magnanillus">M.</tp:taxon-name-part> <tp:taxon-name-part taxon-name-part-type="species" reg="magnus">magnus</tp:taxon-name-part></tp:taxon-name></italic> (Baehr &amp; Main, 2016) and <italic><tp:taxon-name><tp:taxon-name-part taxon-name-part-type="genus" reg="Magnanillus">M.</tp:taxon-name-part> <tp:taxon-name-part taxon-name-part-type="species" reg="quartermaini">quartermaini</tp:taxon-name-part></tp:taxon-name></italic> (Baehr &amp; Main, 2016) by its more transverse pronotum.</p></tp:treatment-sec><tp:treatment-sec sec-type="description" id="SECID0EFACI"><title>Description.</title><p><abbrev xmlns:xlink="http://www.w3.org/1999/xlink" xlink:title="total length" id="ABBRID0ELACI" xlink:type="simple">TL</abbrev> mm 2.20–2.22 ♂♂, 2.25–2.28 ♀♀. <bold><italic>Body</italic></bold> elongated, depigmented, testaceous; integument shiny with evident microsculpture and very short pubescence.</p><p><bold><italic>Head</italic></bold> relatively small, narrower than pronotum; excess setae absent. Labium without tooth, mentum articulated. Antennae robust, submoniliform, short, reaching the base of the pronotum when stretched backwards. Fronto-clypeal furrow indistinct; anterior margin of the epistome subrectilinear.</p><p><bold><italic>Pronotum</italic></bold> transverse (max. width / max. length ratio = 1.16), with maximum width at the base of the anterior fourth, and basal border wider than anterior border; sides slightly and irregularly arcuate in anterior part, subrectilinear in the basal half, not sinuate and denticulate before basal angles. Anterior angles obtuse, slightly prominent; posterior angles right, acute. Disc convex, with short and very sparse pubescence; median groove very shallow, hardly evident. Marginal groove wide and flat, enlarged near the base; anterior marginal setae placed inside the marginal groove, almost on the anterior fourth; basal setae slightly located internally on the disk and placed before the posterior angles.</p><p><bold><italic>Legs</italic></bold> long and slender, with metatrochanters long, acuminate, and gently curved and metafemora dentate; metatrochanters (Fig. <xref ref-type="fig" rid="F7">22</xref>) as long as the femoral tooth. Anterior legs missing in all male specimens.</p><p><bold><italic>Elytra</italic></bold> subrectangular, relatively short (max. length / max. width ratio = 1.69), not truncate and not emarginated before the apex. Disc convex, with longitudinal grooves; integument shiny with evident microsculpture, very short, sparse, and upright, pubescence, not longitudinally aligned. Humeri well marked, obtuse; post-humeral margin denticulate, with distinct crenulations up to the base of the apical third; elytral apices separately rounded. Marginal groove wide and evident almost up to the 8<sup>th</sup> pore of the umbilicate series.</p><p><bold><italic>Chaetotaxy</italic></bold>: scutellar pore large and foveate. Umbilicate series with the first three pores of the humeral group very closed to each other and equidistant; 4<sup>th</sup> pore farther and placed at the end of the basal third of the elytron; 5<sup>th</sup> pore placed at the base of the apical third of the elytron; 5<sup>th</sup> and 6<sup>th</sup> ones spaced out ca. half of the distance between 6<sup>th</sup> and 7<sup>th</sup>; 7<sup>th</sup> and 8<sup>th</sup> displaced onto the disc; 7<sup>th</sup> and 8<sup>th</sup> spaced from each other as the 8<sup>th</sup> and the 9<sup>th</sup>. Three discal setae, first placed before the 4<sup>th</sup> pore of the umbilicate series, second one placed in the middle of the elytron, the third one placed before the 7<sup>th</sup> pore.</p><p><bold><italic>Aedeagus</italic></bold> (Fig. <xref ref-type="fig" rid="F7">23</xref>) large, median lobe long, stout, gently curved, with basal bulb small but tight and evident; ventral margin gently curved from basal bulb to apex; apical blade poorly evident, very short. Endophallus without an evident lamella copulatrix, but with two very small, apical, and slightly sclerified, ovoidal areas. Left paramere elongate, reaching the distal third and bearing two setae; right paramere shorter and bearing two apical setae.</p></tp:treatment-sec><tp:treatment-sec sec-type="etymology" id="SECID0ECDCI"><title>Etymology.</title><p>The name comes from type locality “Solomon mining area” and the mythological King of Solomon (in Latin <italic><tp:taxon-name><tp:taxon-name-part taxon-name-part-type="genus" reg="Salomon">Salomon</tp:taxon-name-part></tp:taxon-name></italic>).</p></tp:treatment-sec><tp:treatment-sec sec-type="distribution" id="SECID0EPDCI"><title>Distribution.</title><p><italic><tp:taxon-name><tp:taxon-name-part taxon-name-part-type="genus" reg="Magnanillus">Magnanillus</tp:taxon-name-part> <tp:taxon-name-part taxon-name-part-type="species" reg="salomonis">salomonis</tp:taxon-name-part></tp:taxon-name></italic> sp. nov. is known from different deposits of the Solomon Mining Area, 50–60 km N/NW of Tom Price, Pilbara, <abbrev xmlns:xlink="http://www.w3.org/1999/xlink" xlink:title="Western Australia" id="ABBRID0EAECI" xlink:type="simple">WA</abbrev>.</p><fig id="F7" position="float" orientation="portrait"><object-id xmlns:xlink="http://www.w3.org/1999/xlink" content-type="doi" xlink:type="simple">10.3897/zookeys.1044.58844.figures21-23</object-id><object-id xmlns:xlink="http://www.w3.org/1999/xlink" content-type="arpha" xlink:type="simple">0BE87109-8253-5103-9830-2614C0846AB2</object-id><label>Figures 21–23.</label><caption><p><italic><tp:taxon-name><tp:taxon-name-part taxon-name-part-type="genus" reg="Magnanillus">Magnanillus</tp:taxon-name-part> <tp:taxon-name-part taxon-name-part-type="species" reg="salomonis">salomonis</tp:taxon-name-part></tp:taxon-name></italic> sp. nov., <abbrev xmlns:xlink="http://www.w3.org/1999/xlink" xlink:title="Holotype" id="ABBRID0EXECI" xlink:type="simple">HT</abbrev> ♂ <bold>21</bold> habitus <bold>22</bold> left metafemur and metatrochanter in dorsal view <bold>23</bold> aedeagus in lateral view. Scale bars: 0.1 mm.</p></caption><graphic xmlns:xlink="http://www.w3.org/1999/xlink" xlink:href="zookeys-1044-269-g007.jpg" position="float" orientation="portrait" xlink:type="simple" id="oo_553766.jpg"><uri content-type="original_file" xlink:type="simple">https://binary.pensoft.net/fig/553766</uri></graphic></fig></tp:treatment-sec></tp:taxon-treatment>
