# Supplementary material for: A rich fauna of subterranean short-range endemic Anillini (Coleoptera, Carabidae, Trechinae) from semi-arid regions of Western Australia
Source: Zookeys. 2021 Jun 16;1044:269–337. doi: 10.3897/zookeys.1044.58844 (PMC8222277; doi:10.3897/zookeys.1044.58844)
Supplement: XML Treatment for Magnanillus serenitatis [file zookeys.1044.58844-treatment16.xml]

<!DOCTYPE tp:taxon-treatment
  PUBLIC "-//TaxonX//DTD Taxonomic Treatment Publishing DTD v0 20100105//EN" "tax-treatment-NSO.dtd">
<tp:taxon-treatment xmlns:tp="http://www.plazi.org/taxpub"><tp:treatment-meta><kwd-group><label>Taxon classification</label><kwd><named-content xmlns:xlink="http://www.w3.org/1999/xlink" content-type="kingdom">Animalia</named-content></kwd><kwd><named-content xmlns:xlink="http://www.w3.org/1999/xlink" content-type="order">Coleoptera</named-content></kwd><kwd><named-content xmlns:xlink="http://www.w3.org/1999/xlink" content-type="family">Carabidae</named-content></kwd></kwd-group><mixed-citation publication-type="journal"><person-group><name><surname>Giachino</surname><given-names>Pier Mauro</given-names></name><name><surname>Eberhard</surname><given-names>Stefan</given-names></name><name><surname>Perina</surname><given-names>Giulia</given-names></name></person-group><article-title>A rich fauna of subterranean short-range endemic <tp:taxon-name><tp:taxon-name-part taxon-name-part-type="tribe">Anillini</tp:taxon-name-part></tp:taxon-name> (<tp:taxon-name><tp:taxon-name-part taxon-name-part-type="order">Coleoptera</tp:taxon-name-part></tp:taxon-name>, <tp:taxon-name><tp:taxon-name-part taxon-name-part-type="family">Carabidae</tp:taxon-name-part></tp:taxon-name>, <tp:taxon-name><tp:taxon-name-part taxon-name-part-type="subfamily">Trechinae</tp:taxon-name-part></tp:taxon-name>) from semi-arid regions of Western Australia</article-title><source>Zookeys</source><day>16</day><month>6</month><year>2021</year><volume>1044</volume><fpage>269</fpage><lpage>337</lpage><pub-id pub-id-type="doi">10.3897/zookeys.1044.58844</pub-id></mixed-citation></tp:treatment-meta><tp:nomenclature><tp:taxon-name><object-id xmlns:xlink="http://www.w3.org/1999/xlink" content-type="arpha" xlink:type="simple">78528013-7B63-5A93-9EC0-C1A799D9D09E</object-id>
              <tp:taxon-name-part taxon-name-part-type="genus" reg="Magnanillus">Magnanillus</tp:taxon-name-part>
              <tp:taxon-name-part taxon-name-part-type="species" reg="serenitatis">serenitatis</tp:taxon-name-part>
              <object-id xmlns:xlink="http://www.w3.org/1999/xlink" content-type="zoobank" xlink:type="simple">http://zoobank.org/D632C476-542A-439B-9EDE-976720B52B66</object-id>
            </tp:taxon-name><tp:taxon-status xmlns:xlink="http://www.w3.org/1999/xlink" xlink:type="simple">sp. nov.</tp:taxon-status><xref ref-type="fig" rid="F9">Figs 27–29</xref></tp:nomenclature><tp:treatment-sec sec-type="type locality" id="SECID0E4RCI"><title>Type locality.</title><p><abbrev xmlns:xlink="http://www.w3.org/1999/xlink" xlink:title="Western Australia" id="ABBRID0EDSCI" xlink:type="simple">WA</abbrev>, Pilbara, 65 km NW of Tom Price, Serenity mining area, Champion deposit, <named-content xmlns:xlink="http://www.w3.org/1999/xlink" content-type="dwc:verbatimCoordinates" xlink:type="simple"><named-content content-type="geo-json" specific-use="{&#34;type&#34;:&#34;Point&#34;,&#34;coordinates&#34;:[117.436806,-22.118083]}" id="NCID0EKSCI" xlink:type="simple">22°07'5.1"S, 117°26'12.5"E</named-content></named-content>.</p></tp:treatment-sec><tp:treatment-sec sec-type="Type series" id="SECID0EPSCI"><title>Type series.</title><p><abbrev xmlns:xlink="http://www.w3.org/1999/xlink" xlink:title="Holotype" id="ABBRID0EVSCI" xlink:type="simple">HT</abbrev> ♂, <abbrev xmlns:xlink="http://www.w3.org/1999/xlink" xlink:title="Western Australia" id="ABBRID0EZSCI" xlink:type="simple">WA</abbrev>, Pilbara, 65 km NW of Tom Price, Serenity mining area, Champion deposit, <named-content xmlns:xlink="http://www.w3.org/1999/xlink" content-type="dwc:verbatimCoordinates" xlink:type="simple"><named-content content-type="geo-json" specific-use="{&#34;type&#34;:&#34;Point&#34;,&#34;coordinates&#34;:[117.436806,-22.118083]}" id="NCID0EATCI" xlink:type="simple">22°07'5.1"S, 117°26'12.5"E</named-content></named-content> (WGA84), J. Quartermaine and D. Main, 13 Jun 2011, Trog. trap (HPRC0712), Western Australian Museum Entomology Reg. no. 82667 (<named-content xmlns:xlink="http://www.w3.org/1999/xlink" content-type="dwc:institutional_code" xlink:type="simple">WAM</named-content>). <abbrev xmlns:xlink="http://www.w3.org/1999/xlink" xlink:title="Paratypes" id="ABBRID0EKTCI" xlink:type="simple">PTT</abbrev>: 2 ♂♂, <abbrev xmlns:xlink="http://www.w3.org/1999/xlink" xlink:title="Western Australia" id="ABBRID0EOTCI" xlink:type="simple">WA</abbrev>, Pilbara, 50 km N of Tom Price, Solomon Mining Area, Firetail Mine, <named-content xmlns:xlink="http://www.w3.org/1999/xlink" content-type="dwc:verbatimCoordinates" xlink:type="simple"><named-content content-type="geo-json" specific-use="{&#34;type&#34;:&#34;Point&#34;,&#34;coordinates&#34;:[117.482028,-22.150000]}" id="NCID0EVTCI" xlink:type="simple">22°09'0.0"S, 117°28'55.3"E</named-content></named-content> (WGS84), J. Cocking, D. Main, 23 June 2010, Trog. net scrape (HPRC0243), Western Australian Museum Entomology Reg. no. 82665–82666 (<named-content xmlns:xlink="http://www.w3.org/1999/xlink" content-type="dwc:institutional_code" xlink:type="simple">WAM</named-content>, <abbrev xmlns:xlink="http://www.w3.org/1999/xlink" xlink:title="Collection Giachino, San Martino Canavese (TO), Italy" id="ABBRID0E6TCI" xlink:type="simple">CGi</abbrev>); 1 ♀, <abbrev xmlns:xlink="http://www.w3.org/1999/xlink" xlink:title="Western Australia" id="ABBRID0EDUCI" xlink:type="simple">WA</abbrev>, Pilbara, 65 km NW of Tom Price, Serenity mining area, Delta deposit, <named-content xmlns:xlink="http://www.w3.org/1999/xlink" content-type="dwc:verbatimCoordinates" xlink:type="simple"><named-content content-type="geo-json" specific-use="{&#34;type&#34;:&#34;Point&#34;,&#34;coordinates&#34;:[117.467083,-22.141944]}" id="NCID0EKUCI" xlink:type="simple">22°08'31.0"S, 117°28'1.5"E</named-content></named-content> (WGS84), J. Cocking, D. Main, 19 August 2010, Trog. trap (HPRC2004), Western Australian Museum Entomology Reg. no. 82668 (<named-content xmlns:xlink="http://www.w3.org/1999/xlink" content-type="dwc:institutional_code" xlink:type="simple">WAM</named-content>).</p></tp:treatment-sec><tp:treatment-sec sec-type="Differential diagnosis" id="SECID0EUUCI"><title>Differential diagnosis.</title><p><italic><tp:taxon-name><tp:taxon-name-part taxon-name-part-type="genus" reg="Magnanillus">Magnanillus</tp:taxon-name-part> <tp:taxon-name-part taxon-name-part-type="species" reg="serenitatis">serenitatis</tp:taxon-name-part></tp:taxon-name></italic> sp. nov. is easily distinguishable from <italic><tp:taxon-name><tp:taxon-name-part taxon-name-part-type="genus" reg="Magnanillus">M.</tp:taxon-name-part> <tp:taxon-name-part taxon-name-part-type="species" reg="firetailianus">firetailianus</tp:taxon-name-part></tp:taxon-name></italic> sp. nov. by its pronotum with basal border as wide as the anterior border. It can be distinguished from <italic><tp:taxon-name><tp:taxon-name-part taxon-name-part-type="genus" reg="Magnanillus">M.</tp:taxon-name-part> <tp:taxon-name-part taxon-name-part-type="species" reg="sabae">sabae</tp:taxon-name-part></tp:taxon-name></italic> sp. nov., <italic><tp:taxon-name><tp:taxon-name-part taxon-name-part-type="genus" reg="Magnanillus">M.</tp:taxon-name-part> <tp:taxon-name-part taxon-name-part-type="species" reg="salomonis">salomonis</tp:taxon-name-part></tp:taxon-name></italic> sp. nov. and <italic><tp:taxon-name><tp:taxon-name-part taxon-name-part-type="genus" reg="Magnanillus">M.</tp:taxon-name-part> <tp:taxon-name-part taxon-name-part-type="species" reg="regalis">regalis</tp:taxon-name-part></tp:taxon-name></italic> sp. nov. by its longer metatrochanters, overreaching the femoral tooth.</p></tp:treatment-sec><tp:treatment-sec sec-type="description" id="SECID0ERWCI"><title>Description.</title><p><abbrev xmlns:xlink="http://www.w3.org/1999/xlink" xlink:title="total length" id="ABBRID0EXWCI" xlink:type="simple">TL</abbrev> mm 2.27–2.30 ♂♂, 2.32 ♀. <bold><italic>Body</italic></bold> elongate, depigmented, testaceous; integument shiny, with evident microsculpture and very short pubescence.</p><p><bold><italic>Head</italic></bold> relatively small, narrower than pronotum; without excess setae. Labium without tooth, mentum articulated. Antennae robust, submoniliform, short, reaching the base of the pronotum when stretched backwards. Fronto-clypeal furrow indistinct; anterior margin of the epistome subrectilinear.</p><p><bold><italic>Pronotum</italic></bold> transverse (max. width / max. length ratio = 1.23), maximum width at the base of the anterior third, and basal border slightly wider than anterior border; sides slightly and irregularly arcuate in anterior part, very poorly arcuate in the basal half, not sinuate and denticulate before the basal angles. Anterior angles obtuse, slightly prominent; posterior angles right, acute. Disc convex, with very short and sparse pubescence; median groove very shallow, hardly evident. Marginal groove wide and flat, enlarged near the base; anterior marginal setae placed inside the marginal groove, almost on the anterior fourth; basal setae slightly placed inside the disk and before the posterior angles.</p><p><bold><italic>Legs</italic></bold> long and slender, with metatrochanters long, acuminate, and curved and metafemora dentate; metatrochanters (Fig. <xref ref-type="fig" rid="F9">28</xref>) longer than femoral tooth. Two dilated protarsomeres, without adhesive phanerae in males.</p><p><bold><italic>Elytra</italic></bold> subrectangular, relatively short (max. length / max. width ratio = 1.67), not truncated and only very slightly emarginated before apex. Disc convex, with longitudinal grooves; shiny integument with evident microsculpture and very short, sparse, upright pubescence, not longitudinally aligned. Humeri well marked but rounded; post-humeral margin denticulate, with distinct crenulations up to the base of the apical fourth; elytral apices separately rounded. Marginal groove wide and evident almost down to the 7<sup>th</sup> pore of the umbilicate series.</p><p><bold><italic>Chaetotaxy</italic></bold>: scutellar pore large and foveate. Umbilicate series with the first three pores of the humeral group very closed to each other and nearly equidistant; 4<sup>th</sup> pore farther and placed at the end of the basal third of the elytron; 5<sup>th</sup> pore placed at the base of the apical third of the elytron; 5<sup>th</sup> and 6<sup>th</sup> ones spaced out ca. half of the distance between the 6<sup>th</sup> and the 7<sup>th</sup>; 7<sup>th</sup> and 8<sup>th</sup> displaced onto the disc; 7<sup>th</sup> and 8<sup>th</sup> spaced from each other as the 8<sup>th</sup> and 9<sup>th</sup>. Three discal setae, first placed before the 4<sup>th</sup> pore of the umbilicate series, second one placed after the midpoint of the elytron, third one placed before the 7<sup>th</sup> pore.</p><p><bold><italic>Aedeagus</italic></bold> (Fig. <xref ref-type="fig" rid="F9">29</xref>) large, median lobe long, slender, gently curved, with basal bulb small but tight and evident; ventral margin gently curved from basal bulb to apex; apical blade poorly evident, very short. Endophallus without an evident lamella copulatrix, but with very small, V-shaped, apical, slightly sclerified stripe. Left paramere elongate, reaching the distal third and bearing two setae; right paramere shorter and bearing two apical setae.</p></tp:treatment-sec><tp:treatment-sec sec-type="etymology" id="SECID0EOZCI"><title>Etymology.</title><p>The name comes from the Serenity Valley, type locality of the species, in the Pilbara region.</p></tp:treatment-sec><tp:treatment-sec sec-type="distribution" id="SECID0ETZCI"><title>Distribution.</title><p><italic><tp:taxon-name><tp:taxon-name-part taxon-name-part-type="genus" reg="Magnanillus">Magnanillus</tp:taxon-name-part> <tp:taxon-name-part taxon-name-part-type="species" reg="serenitatis">serenitatis</tp:taxon-name-part></tp:taxon-name></italic> sp. nov. is known only from two drill holes in the Serenity Valley, 65 km N/NW of Tom Price, Pilbara, <abbrev xmlns:xlink="http://www.w3.org/1999/xlink" xlink:title="Western Australia" id="ABBRID0EE1CI" xlink:type="simple">WA</abbrev>.</p><fig id="F9" position="float" orientation="portrait"><object-id xmlns:xlink="http://www.w3.org/1999/xlink" content-type="doi" xlink:type="simple">10.3897/zookeys.1044.58844.figures27-29</object-id><object-id xmlns:xlink="http://www.w3.org/1999/xlink" content-type="arpha" xlink:type="simple">AEF60FD9-E31F-5170-BE1F-FB87980CA9C9</object-id><label>Figures 27–29.</label><caption><p><italic><tp:taxon-name><tp:taxon-name-part taxon-name-part-type="genus" reg="Magnanillus">Magnanillus</tp:taxon-name-part> <tp:taxon-name-part taxon-name-part-type="species" reg="serenitatis">serenitatis</tp:taxon-name-part></tp:taxon-name></italic> sp. nov., <abbrev xmlns:xlink="http://www.w3.org/1999/xlink" xlink:title="Holotype" id="ABBRID0E21CI" xlink:type="simple">HT</abbrev> ♂ <bold>27</bold> habitus <bold>28</bold> right metafemur and metatrochanter in ventral view <bold>29</bold> aedeagus in lateral view. Scale bars: 0.1 mm.</p></caption><graphic xmlns:xlink="http://www.w3.org/1999/xlink" xlink:href="zookeys-1044-269-g009.jpg" position="float" orientation="portrait" xlink:type="simple" id="oo_553768.jpg"><uri content-type="original_file" xlink:type="simple">https://binary.pensoft.net/fig/553768</uri></graphic></fig></tp:treatment-sec></tp:taxon-treatment>
