# Supplementary material for: A rich fauna of subterranean short-range endemic Anillini (Coleoptera, Carabidae, Trechinae) from semi-arid regions of Western Australia
Source: Zookeys. 2021 Jun 16;1044:269–337. doi: 10.3897/zookeys.1044.58844 (PMC8222277; doi:10.3897/zookeys.1044.58844)
Supplement: XML Treatment for Neoillaphanus [file zookeys.1044.58844-treatment17.xml]

<!DOCTYPE tp:taxon-treatment
  PUBLIC "-//TaxonX//DTD Taxonomic Treatment Publishing DTD v0 20100105//EN" "tax-treatment-NSO.dtd">
<tp:taxon-treatment xmlns:tp="http://www.plazi.org/taxpub"><tp:treatment-meta><kwd-group><label>Taxon classification</label><kwd><named-content xmlns:xlink="http://www.w3.org/1999/xlink" content-type="kingdom">Animalia</named-content></kwd><kwd><named-content xmlns:xlink="http://www.w3.org/1999/xlink" content-type="order">Coleoptera</named-content></kwd><kwd><named-content xmlns:xlink="http://www.w3.org/1999/xlink" content-type="family">Carabidae</named-content></kwd></kwd-group><mixed-citation publication-type="journal"><person-group><name><surname>Giachino</surname><given-names>Pier Mauro</given-names></name><name><surname>Eberhard</surname><given-names>Stefan</given-names></name><name><surname>Perina</surname><given-names>Giulia</given-names></name></person-group><article-title>A rich fauna of subterranean short-range endemic <tp:taxon-name><tp:taxon-name-part taxon-name-part-type="tribe">Anillini</tp:taxon-name-part></tp:taxon-name> (<tp:taxon-name><tp:taxon-name-part taxon-name-part-type="order">Coleoptera</tp:taxon-name-part></tp:taxon-name>, <tp:taxon-name><tp:taxon-name-part taxon-name-part-type="family">Carabidae</tp:taxon-name-part></tp:taxon-name>, <tp:taxon-name><tp:taxon-name-part taxon-name-part-type="subfamily">Trechinae</tp:taxon-name-part></tp:taxon-name>) from semi-arid regions of Western Australia</article-title><source>Zookeys</source><day>16</day><month>6</month><year>2021</year><volume>1044</volume><fpage>269</fpage><lpage>337</lpage><pub-id pub-id-type="doi">10.3897/zookeys.1044.58844</pub-id></mixed-citation></tp:treatment-meta><tp:nomenclature><tp:taxon-name><object-id xmlns:xlink="http://www.w3.org/1999/xlink" content-type="arpha" xlink:type="simple">3B2B4B9D-3C11-5DB0-B14B-11D6189B613F</object-id>
              <tp:taxon-name-part taxon-name-part-type="genus" reg="Neoillaphanus">Neoillaphanus</tp:taxon-name-part>
              <object-id xmlns:xlink="http://www.w3.org/1999/xlink" content-type="zoobank" xlink:type="simple">http://zoobank.org/AEBE850A-1176-47A1-BB3E-A71C27FA4A9C</object-id>
            </tp:taxon-name><tp:taxon-status xmlns:xlink="http://www.w3.org/1999/xlink" xlink:type="simple">gen. nov.</tp:taxon-status><xref ref-type="fig" rid="F10">Figs 30–33</xref></tp:nomenclature><tp:treatment-sec sec-type="type species" id="SECID0ES3CI"><title>Type species.</title><p><italic><tp:taxon-name><tp:taxon-name-part taxon-name-part-type="genus" reg="Neoillaphanus">Neoillaphanus</tp:taxon-name-part> <tp:taxon-name-part taxon-name-part-type="species" reg="callawanus">callawanus</tp:taxon-name-part></tp:taxon-name></italic> sp. nov.</p></tp:treatment-sec><tp:treatment-sec sec-type="diagnosis" id="SECID0ED4CI"><title>Diagnosis.</title><p>Genus characterised by: metatrochanters long and sharp; metafemora non dentate; elytra not reduced at tip; elytral disc with longitudinal grooves and bearing one seta; 9<sup>th</sup> pore of the umbilicate series in normal position (placed after the 8<sup>th</sup> one); aedeagus with median lobe curved, size of the basal bulb normal and parameres bearing two apical setae. Labial tooth absent.</p></tp:treatment-sec><tp:treatment-sec sec-type="description" id="SECID0EN4CI"><title>Description.</title><p>Species of medium size (<abbrev xmlns:xlink="http://www.w3.org/1999/xlink" xlink:title="total length" id="ABBRID0ET4CI" xlink:type="simple">TL</abbrev> mm 1.93–2.04) and anophthalmous. Integument depigmented but well sclerified and covered with sparse pubescence.</p><p><bold><italic>Head</italic></bold> large but narrower than pronotum; mandibles short and simple, without hyperplasias. Maxillary palpi ovoidal, swollen. Labium transverse, articulated; mentum not fused with submentum. Labial tooth absent. Antennae moniliform, without particular features.</p><p><bold><italic>Pronotum</italic></bold> cordiform, sides sinuate at the basal third, denticulated before basal angles. Basal angles right, sharp at tips, not rounded; basal border narrower than anterior border; presence of two marginal setae, the posterior one placed before basal angles.</p><p><bold><italic>Elytra</italic></bold> ovoidal short, separately rounded, not truncated and apically not emarginated; convex, with longitudinal grooves. Elytral striae absent (except sutural stria). Lateral margin starting from the humeral area, distinctly crenulate up to its half-length.</p><p>Scutellar pore present, large and umbilicate; umbilicate series of type B (sensu <xref ref-type="bibr" rid="B33">Jeannel 1963</xref>; <xref ref-type="bibr" rid="B16">Giachino and Vailati 2011</xref>); disc bearing one seta.</p><p><bold><italic>Legs</italic></bold> relatively long and slender. Pro- and metafemora unarmed; metatrochanters long and sharp, two dilated protarsomeres in the male.</p><p><bold><italic>Aedeagus</italic></bold> relatively large, median lobe long and curved with basal bulb of normal size. Parameres long, each of them bearing two apical setae. Endophallus with very small and poorly sclerified phanerae.</p></tp:treatment-sec><tp:treatment-sec sec-type="etymology" id="SECID0EE6CI"><title>Etymology.</title><p>The name is derived by the combination of the Greek prefix <italic><tp:taxon-name><tp:taxon-name-part taxon-name-part-type="genus" reg="Neo">Neo</tp:taxon-name-part></tp:taxon-name></italic>- (means new) and the name <italic><tp:taxon-name><tp:taxon-name-part taxon-name-part-type="genus" reg="Illaphanus">Illaphanus</tp:taxon-name-part></tp:taxon-name></italic>. Gender masculine.</p></tp:treatment-sec><tp:treatment-sec sec-type="Species included" id="SECID0EY6CI"><title>Species included.</title><p>Currently only one species belongs to this genus: <italic><tp:taxon-name><tp:taxon-name-part taxon-name-part-type="genus" reg="Neoillaphanus">N.</tp:taxon-name-part> <tp:taxon-name-part taxon-name-part-type="species" reg="callawanus">callawanus</tp:taxon-name-part></tp:taxon-name></italic> sp. nov.</p><fig id="F10" position="float" orientation="portrait"><object-id xmlns:xlink="http://www.w3.org/1999/xlink" content-type="doi" xlink:type="simple">10.3897/zookeys.1044.58844.figures30-33</object-id><object-id xmlns:xlink="http://www.w3.org/1999/xlink" content-type="arpha" xlink:type="simple">828FCEE9-7044-5A19-9AD5-75B727AEC896</object-id><label>Figures 30–33.</label><caption><p><italic><tp:taxon-name><tp:taxon-name-part taxon-name-part-type="genus" reg="Neoillaphanus">Neoillaphanus</tp:taxon-name-part> <tp:taxon-name-part taxon-name-part-type="species" reg="callawanus">callawanus</tp:taxon-name-part></tp:taxon-name></italic> gen. et sp. nov. <bold>30</bold> habitus <abbrev xmlns:xlink="http://www.w3.org/1999/xlink" xlink:title="Holotype" id="ABBRID0E5ADI" xlink:type="simple">HT</abbrev> ♂ <bold>31</bold> right metafemor and metatrochanter in ventral view, <abbrev xmlns:xlink="http://www.w3.org/1999/xlink" xlink:title="Holotype" id="ABBRID0EEBDI" xlink:type="simple">HT</abbrev> ♂ <bold>32</bold> aedeagus in lateral view, <abbrev xmlns:xlink="http://www.w3.org/1999/xlink" xlink:title="Holotype" id="ABBRID0EKBDI" xlink:type="simple">HT</abbrev> ♂ <bold>33</bold> aedeagus in lateral view, <abbrev xmlns:xlink="http://www.w3.org/1999/xlink" xlink:title="Paratype" id="ABBRID0EQBDI" xlink:type="simple">PT</abbrev> ♂. Scale bars: 0.1 mm.</p></caption><graphic xmlns:xlink="http://www.w3.org/1999/xlink" xlink:href="zookeys-1044-269-g010.jpg" position="float" orientation="portrait" xlink:type="simple" id="oo_553769.jpg"><uri content-type="original_file" xlink:type="simple">https://binary.pensoft.net/fig/553769</uri></graphic></fig></tp:treatment-sec><ref-list><ref id="B33"><mixed-citation xmlns:xlink="http://www.w3.org/1999/xlink" xlink:type="simple"><person-group><name name-style="western"><surname>Jeannel</surname><given-names>R</given-names></name></person-group> (<year>1963</year>) <article-title>Monographie des “<tp:taxon-name><tp:taxon-name-part taxon-name-part-type="tribe">Anillini</tp:taxon-name-part></tp:taxon-name>”, Bembidiides endogés (<tp:taxon-name><tp:taxon-name-part taxon-name-part-type="order">Coleoptera</tp:taxon-name-part></tp:taxon-name><tp:taxon-name><tp:taxon-name-part taxon-name-part-type="family">Trechidae</tp:taxon-name-part></tp:taxon-name>).</article-title><source>Mémoires du Museum national d’Histoire naturelle, Paris (A)</source><volume>28</volume>: <fpage>33</fpage>–<lpage>204</lpage>.</mixed-citation></ref><ref id="B16"><mixed-citation xmlns:xlink="http://www.w3.org/1999/xlink" xlink:type="simple"><person-group><name name-style="western"><surname>Giachino</surname><given-names>PM</given-names></name><name name-style="western"><surname>Vailati</surname><given-names>D</given-names></name></person-group> (<year>2011</year>) <article-title>Review of the <tp:taxon-name><tp:taxon-name-part taxon-name-part-type="subtribe">Anillina</tp:taxon-name-part></tp:taxon-name> of Greece (<tp:taxon-name><tp:taxon-name-part taxon-name-part-type="order">Coleoptera</tp:taxon-name-part></tp:taxon-name>, <tp:taxon-name><tp:taxon-name-part taxon-name-part-type="family">Carabidae</tp:taxon-name-part></tp:taxon-name>, <tp:taxon-name><tp:taxon-name-part taxon-name-part-type="tribe">Bembidiini</tp:taxon-name-part></tp:taxon-name>).</article-title><source>Biodiversity Journal, monograph</source><volume>1</volume>: <fpage>1</fpage>–<lpage>112</lpage>.</mixed-citation></ref></ref-list></tp:taxon-treatment>
