# Supplementary material for: A rich fauna of subterranean short-range endemic Anillini (Coleoptera, Carabidae, Trechinae) from semi-arid regions of Western Australia
Source: Zookeys. 2021 Jun 16;1044:269–337. doi: 10.3897/zookeys.1044.58844 (PMC8222277; doi:10.3897/zookeys.1044.58844)
Supplement: XML Treatment for Neoillaphanus callawanus [file zookeys.1044.58844-treatment18.xml]

<!DOCTYPE tp:taxon-treatment
  PUBLIC "-//TaxonX//DTD Taxonomic Treatment Publishing DTD v0 20100105//EN" "tax-treatment-NSO.dtd">
<tp:taxon-treatment xmlns:tp="http://www.plazi.org/taxpub"><tp:treatment-meta><kwd-group><label>Taxon classification</label><kwd><named-content xmlns:xlink="http://www.w3.org/1999/xlink" content-type="kingdom">Animalia</named-content></kwd><kwd><named-content xmlns:xlink="http://www.w3.org/1999/xlink" content-type="order">Coleoptera</named-content></kwd><kwd><named-content xmlns:xlink="http://www.w3.org/1999/xlink" content-type="family">Carabidae</named-content></kwd></kwd-group><mixed-citation publication-type="journal"><person-group><name><surname>Giachino</surname><given-names>Pier Mauro</given-names></name><name><surname>Eberhard</surname><given-names>Stefan</given-names></name><name><surname>Perina</surname><given-names>Giulia</given-names></name></person-group><article-title>A rich fauna of subterranean short-range endemic <tp:taxon-name><tp:taxon-name-part taxon-name-part-type="tribe">Anillini</tp:taxon-name-part></tp:taxon-name> (<tp:taxon-name><tp:taxon-name-part taxon-name-part-type="order">Coleoptera</tp:taxon-name-part></tp:taxon-name>, <tp:taxon-name><tp:taxon-name-part taxon-name-part-type="family">Carabidae</tp:taxon-name-part></tp:taxon-name>, <tp:taxon-name><tp:taxon-name-part taxon-name-part-type="subfamily">Trechinae</tp:taxon-name-part></tp:taxon-name>) from semi-arid regions of Western Australia</article-title><source>Zookeys</source><day>16</day><month>6</month><year>2021</year><volume>1044</volume><fpage>269</fpage><lpage>337</lpage><pub-id pub-id-type="doi">10.3897/zookeys.1044.58844</pub-id></mixed-citation></tp:treatment-meta><tp:nomenclature><tp:taxon-name><object-id xmlns:xlink="http://www.w3.org/1999/xlink" content-type="arpha" xlink:type="simple">BEE8065A-BB5B-51C0-A589-1B538032E2F7</object-id>
              <tp:taxon-name-part taxon-name-part-type="genus" reg="Neoillaphanus">Neoillaphanus</tp:taxon-name-part>
              <tp:taxon-name-part taxon-name-part-type="species" reg="callawanus">callawanus</tp:taxon-name-part>
              <object-id xmlns:xlink="http://www.w3.org/1999/xlink" content-type="zoobank" xlink:type="simple">http://zoobank.org/77C334DE-F24F-4C50-9AB1-ECBDB445D6D0</object-id>
            </tp:taxon-name><tp:taxon-status xmlns:xlink="http://www.w3.org/1999/xlink" xlink:type="simple">sp. nov.</tp:taxon-status><xref ref-type="fig" rid="F10">Figs 30–33</xref></tp:nomenclature><tp:treatment-sec sec-type="type locality" id="SECID0EFDDI"><title>Type locality.</title><p><abbrev xmlns:xlink="http://www.w3.org/1999/xlink" xlink:title="Western Australia" id="ABBRID0ELDDI" xlink:type="simple">WA</abbrev>, Pilbara, 200 km E of Port Hedland, Goldsworthy Mining Area, Callawa deposit, <named-content xmlns:xlink="http://www.w3.org/1999/xlink" content-type="dwc:verbatimCoordinates" xlink:type="simple"><named-content content-type="geo-json" specific-use="{&#34;type&#34;:&#34;Point&#34;,&#34;coordinates&#34;:[120.303981,-20.637983]}" id="NCID0ESDDI" xlink:type="simple">20°38'16.74"S, 120°18'14.33"E</named-content></named-content>.</p></tp:treatment-sec><tp:treatment-sec sec-type="Type series" id="SECID0EXDDI"><title>Type series.</title><p><abbrev xmlns:xlink="http://www.w3.org/1999/xlink" xlink:title="Holotype" id="ABBRID0E4DDI" xlink:type="simple">HT</abbrev> ♂, <abbrev xmlns:xlink="http://www.w3.org/1999/xlink" xlink:title="Western Australia" id="ABBRID0EBEDI" xlink:type="simple">WA</abbrev>, Pilbara, 200 km E of Port Hedland, Goldsworthy Mining Area, Callawa Mine (drill hole CA0013R), <named-content xmlns:xlink="http://www.w3.org/1999/xlink" content-type="dwc:verbatimCoordinates" xlink:type="simple"><named-content content-type="geo-json" specific-use="{&#34;type&#34;:&#34;Point&#34;,&#34;coordinates&#34;:[120.303981,-20.637983]}" id="NCID0EIEDI" xlink:type="simple">20°38'16.74"S, 120°18'14.33"E</named-content></named-content> (WGS84), 29 Jul. 2008, P. Bell, Trog trap, Western Australian Museum Entomology Reg. no. 82631 (<named-content xmlns:xlink="http://www.w3.org/1999/xlink" content-type="dwc:institutional_code" xlink:type="simple">WAM</named-content>). <abbrev xmlns:xlink="http://www.w3.org/1999/xlink" xlink:title="Paratypes" id="ABBRID0ESEDI" xlink:type="simple">PTT</abbrev>: 1 ♂, <abbrev xmlns:xlink="http://www.w3.org/1999/xlink" xlink:title="Western Australia" id="ABBRID0EWEDI" xlink:type="simple">WA</abbrev>, Pilbara, 200 km E of Port Hedland, Goldsworthy Mining Area, Callawa Mine (drill hole CA0011R) <named-content xmlns:xlink="http://www.w3.org/1999/xlink" content-type="dwc:verbatimCoordinates" xlink:type="simple"><named-content content-type="geo-json" specific-use="{&#34;type&#34;:&#34;Point&#34;,&#34;coordinates&#34;:[120.303981,-20.637983]}" id="NCID0E4EDI" xlink:type="simple">20°38'16.74"S, 120°18'14.33"E</named-content></named-content> (WGS84), 9 July 2009, P. Bell, Trog net scrape, Western Australian Museum Entomology Reg. no. 82629 (<named-content xmlns:xlink="http://www.w3.org/1999/xlink" content-type="dwc:institutional_code" xlink:type="simple">WAM</named-content>); 1 ♀, <abbrev xmlns:xlink="http://www.w3.org/1999/xlink" xlink:title="Western Australia" id="ABBRID0EHFDI" xlink:type="simple">WA</abbrev>, Pilbara, 200 km E of Port Hedland, Goldsworthy Mining Area, Callawa Mine (drill hole CA0021R), <named-content xmlns:xlink="http://www.w3.org/1999/xlink" content-type="dwc:verbatimCoordinates" xlink:type="simple"><named-content content-type="geo-json" specific-use="{&#34;type&#34;:&#34;Point&#34;,&#34;coordinates&#34;:[120.303981,-20.637983]}" id="NCID0EOFDI" xlink:type="simple">20°38'16.74"S, 120°18'14.33"E</named-content></named-content> (WGS84), 29 July 2008, P. Bell, Stygo net haul, Western Australian Museum Entomology Reg. no. 82628 (<named-content xmlns:xlink="http://www.w3.org/1999/xlink" content-type="dwc:institutional_code" xlink:type="simple">WAM</named-content>); 1 ♂, <abbrev xmlns:xlink="http://www.w3.org/1999/xlink" xlink:title="Western Australia" id="ABBRID0EYFDI" xlink:type="simple">WA</abbrev>, Pilbara, 200 km E of Port Hedland, Goldsworthy Mining Area, Callawa Mine (drill hole CA0011R), <named-content xmlns:xlink="http://www.w3.org/1999/xlink" content-type="dwc:verbatimCoordinates" xlink:type="simple"><named-content content-type="geo-json" specific-use="{&#34;type&#34;:&#34;Point&#34;,&#34;coordinates&#34;:[120.303981,-20.637983]}" id="NCID0E6FDI" xlink:type="simple">20°38'16.74"S, 120°18'14.33"E</named-content></named-content> (WGS84), 12 June 2009, P. Bell, Stygo net haul, Western Australian Museum Entomology Reg. no. 82630 (<abbrev xmlns:xlink="http://www.w3.org/1999/xlink" xlink:title="Collection Giachino, San Martino Canavese (TO), Italy" id="ABBRID0EEGDI" xlink:type="simple">CGi</abbrev>); 1 ♀, <abbrev xmlns:xlink="http://www.w3.org/1999/xlink" xlink:title="Western Australia" id="ABBRID0EIGDI" xlink:type="simple">WA</abbrev>, Pilbara, 200 km E of Port Hedland, Goldsworthy Mining Area, Callawa Mine (drill hole CA0102R), <named-content xmlns:xlink="http://www.w3.org/1999/xlink" content-type="dwc:verbatimCoordinates" xlink:type="simple"><named-content content-type="geo-json" specific-use="{&#34;type&#34;:&#34;Point&#34;,&#34;coordinates&#34;:[120.303981,-20.637983]}" id="NCID0EPGDI" xlink:type="simple">20°38'16.74"S, 120°18'14.33"E</named-content></named-content> (WGS84), 29 April 2008, P. Bell, Stygo net haul, Western Australian Museum Entomology Reg. no. 82627 (<named-content xmlns:xlink="http://www.w3.org/1999/xlink" content-type="dwc:institutional_code" xlink:type="simple">WAM</named-content>); 1 ♀, <abbrev xmlns:xlink="http://www.w3.org/1999/xlink" xlink:title="Western Australia" id="ABBRID0EZGDI" xlink:type="simple">WA</abbrev>, Pilbara, 200 km E of Port Hedland, Goldsworthy Mining Area, Callawa Mine (drill hole CA0124R), <named-content xmlns:xlink="http://www.w3.org/1999/xlink" content-type="dwc:verbatimCoordinates" xlink:type="simple"><named-content content-type="geo-json" specific-use="{&#34;type&#34;:&#34;Point&#34;,&#34;coordinates&#34;:[114.299167,-20.648056]}" id="NCID0EAHDI" xlink:type="simple">20°38'53"S, 114°17'57"E</named-content></named-content>, 28 July 2008, Subterranean Ecology, hauling, Western Australian Museum Entomology Reg. no. 72011 (<abbrev xmlns:xlink="http://www.w3.org/1999/xlink" xlink:title="Collection Giachino, San Martino Canavese (TO), Italy" id="ABBRID0EFHDI" xlink:type="simple">CGi</abbrev>); 1 ♂, <abbrev xmlns:xlink="http://www.w3.org/1999/xlink" xlink:title="Western Australia" id="ABBRID0EJHDI" xlink:type="simple">WA</abbrev>, Pilbara, 200 km E of Port Hedland, Goldsworthy Mining Area, Callawa Mine (drill hole CA0008R), <named-content xmlns:xlink="http://www.w3.org/1999/xlink" content-type="dwc:verbatimCoordinates" xlink:type="simple"><named-content content-type="geo-json" specific-use="{&#34;type&#34;:&#34;Point&#34;,&#34;coordinates&#34;:[120.300556,-20.642778]}" id="NCID0EQHDI" xlink:type="simple">20°38'34"S, 120°18'02"E</named-content></named-content>, 31 May 2009, Subterranean Ecology, hauling, Western Australian Museum Entomology Reg. no. 72012 (<named-content xmlns:xlink="http://www.w3.org/1999/xlink" content-type="dwc:institutional_code" xlink:type="simple">WAM</named-content>); 1 ♀, <abbrev xmlns:xlink="http://www.w3.org/1999/xlink" xlink:title="Western Australia" id="ABBRID0E1HDI" xlink:type="simple">WA</abbrev>, Pilbara, 200 km E of Port Hedland, Goldsworthy Mining Area, Callawa Mine, <named-content xmlns:xlink="http://www.w3.org/1999/xlink" content-type="dwc:verbatimCoordinates" xlink:type="simple"><named-content content-type="geo-json" specific-use="{&#34;type&#34;:&#34;Point&#34;,&#34;coordinates&#34;:[120.297222,-20.646111]}" id="NCID0EBIDI" xlink:type="simple">20°38'46"S, 120°17'50"E</named-content></named-content>, 12 June 2009, Subterranean Ecology, bore CA0019R, scraping, Western Australian Museum Entomology Reg. no. 72013 (<named-content xmlns:xlink="http://www.w3.org/1999/xlink" content-type="dwc:institutional_code" xlink:type="simple">WAM</named-content>).</p></tp:treatment-sec><tp:treatment-sec sec-type="diagnosis" id="SECID0ELIDI"><title>Diagnosis.</title><p>Species identified by the characters listed in the genus diagnosis.</p></tp:treatment-sec><tp:treatment-sec sec-type="description" id="SECID0EQIDI"><title>Description.</title><p><abbrev xmlns:xlink="http://www.w3.org/1999/xlink" xlink:title="total length" id="ABBRID0EWIDI" xlink:type="simple">TL</abbrev> mm 1.93–1.97 ♂♂, 2.00–2.04 ♀♀. <bold><italic>Body</italic></bold> elongated, depigmented, testaceous; integument shiny, with evident microsculpture and medium length pubescence.</p><p><bold><italic>Head</italic></bold> large, narrower than pronotum; without excess setae. Labium without tooth, mentum articulated. Antennae robust, moniliform, short, reaching the base of the pronotum when stretched backwards. Fronto-clypeal furrow distinct; anterior margin of the epistome subrectilinear.</p><p><bold><italic>Pronotum</italic></bold> cordiform (max. width / max. length ratio = 1.13), maximum width at the base of the anterior third, and basal border narrower than anterior border; sides slightly and regularly arcuate in anterior part, subrectilinear at the basal half, sinuate and denticulate before basal angles. Anterior angles obtuse, prominent; posterior angles right, sharp at tips. Disc convex, with sparse pubescence of medium length; median groove very shallow, hardly evident. Marginal groove wide and flat, poorly enlarged near the base; anterior marginal setae placed inside the marginal groove, almost on the anterior fifth; basal setae not on the disk and placed before posterior angles.</p><p><bold><italic>Legs</italic></bold> long and slender, with metatrochanters long and acuminate but not curved and metafemora unarmed; metatrochanters (Fig. <xref ref-type="fig" rid="F10">31</xref>) as long as 2/3 of the femoral length. Two poorly dilated protarsomeres, without adhesive phanerae in males.</p><p><bold><italic>Elytra</italic></bold> ovoidal, relatively short (max. length / max. width ratio = 1.8), maximum width at the base of the posterior third, not truncated and not emarginated in preapical zone. Disc convex, with longitudinal grooves; integument shiny with evident microsculpture and pubescence of medium length, sparse and upright, not longitudinally aligned. Humeri rounded; post-humeral margin denticulate, with distinct crenulations up to half-length; elytral apices separately rounded. Marginal groove wide and evident almost up to the 7<sup>th</sup> pore of the umbilicate series.</p><p><bold><italic>Chaetotaxy</italic></bold>: scutellar pore large, foveate. Umbilicate series with the first three pores of the humeral group very closed to each other and nearly equidistant; 4<sup>th</sup> pore farther and placed at the end of the basal third of the elytron; 5<sup>th</sup> pore placed just before the base the apical third of the elytron; 5<sup>th</sup> and 6<sup>th</sup> ones spaced out ca. half of the distance between 6<sup>th</sup> and 7<sup>th</sup>; 7<sup>th</sup> and 8<sup>th</sup> displaced onto the disc; 7<sup>th</sup> and 8<sup>th</sup> spaced out ca. as the 8<sup>th</sup> and 9<sup>th</sup>. One discal seta placed just before the 7<sup>th</sup> pore of the umbilicate series.</p><p><bold><italic>Aedeagus</italic></bold> (Figs <xref ref-type="fig" rid="F10">32</xref>, <xref ref-type="fig" rid="F10">33</xref>) large, median lobe long, slender, curved, with basal bulb tight and evident; ventral margin regularly curved from basal bulb to apex; apical blade evident, but short. Endophallus without an evident lamella copulatrix, but with very small, preapical, slightly sclerified stripe. Left paramere elongate, reaching the distal third of median lobe and bearing two setae; right paramere shorter and bearing two apical setae.</p></tp:treatment-sec><tp:treatment-sec sec-type="etymology" id="SECID0EPLDI"><title>Etymology.</title><p>The name comes from the Callawa Ridge (type locality) in the NE of the Pilbara region.</p></tp:treatment-sec><tp:treatment-sec sec-type="distribution" id="SECID0EULDI"><title>Distribution.</title><p><italic><tp:taxon-name><tp:taxon-name-part taxon-name-part-type="genus" reg="Neoillaphanus">Neoillaphanus</tp:taxon-name-part> <tp:taxon-name-part taxon-name-part-type="species" reg="callawanus">callawanus</tp:taxon-name-part></tp:taxon-name></italic> sp. nov. is known only from a few drill holes on the Callawa Ridge, 200 km E of Port Hedland, Pilbara, <abbrev xmlns:xlink="http://www.w3.org/1999/xlink" xlink:title="Western Australia" id="ABBRID0EFMDI" xlink:type="simple">WA</abbrev>.</p></tp:treatment-sec><tp:treatment-sec><!--Section generated to contain objects referenced in tp:taxon-treatment.--><fig id="F10" position="float" orientation="portrait"><object-id xmlns:xlink="http://www.w3.org/1999/xlink" content-type="doi" xlink:type="simple">10.3897/zookeys.1044.58844.figures30-33</object-id><object-id xmlns:xlink="http://www.w3.org/1999/xlink" content-type="arpha" xlink:type="simple">828FCEE9-7044-5A19-9AD5-75B727AEC896</object-id><label>Figures 30–33.</label><caption><p><italic><tp:taxon-name><tp:taxon-name-part taxon-name-part-type="genus" reg="Neoillaphanus">Neoillaphanus</tp:taxon-name-part> <tp:taxon-name-part taxon-name-part-type="species" reg="callawanus">callawanus</tp:taxon-name-part></tp:taxon-name></italic> gen. et sp. nov. <bold>30</bold> habitus <abbrev xmlns:xlink="http://www.w3.org/1999/xlink" xlink:title="Holotype" id="ABBRID0E5ADI" xlink:type="simple">HT</abbrev> ♂ <bold>31</bold> right metafemor and metatrochanter in ventral view, <abbrev xmlns:xlink="http://www.w3.org/1999/xlink" xlink:title="Holotype" id="ABBRID0EEBDI" xlink:type="simple">HT</abbrev> ♂ <bold>32</bold> aedeagus in lateral view, <abbrev xmlns:xlink="http://www.w3.org/1999/xlink" xlink:title="Holotype" id="ABBRID0EKBDI" xlink:type="simple">HT</abbrev> ♂ <bold>33</bold> aedeagus in lateral view, <abbrev xmlns:xlink="http://www.w3.org/1999/xlink" xlink:title="Paratype" id="ABBRID0EQBDI" xlink:type="simple">PT</abbrev> ♂. Scale bars: 0.1 mm.</p></caption><graphic xmlns:xlink="http://www.w3.org/1999/xlink" xlink:href="zookeys-1044-269-g010.jpg" position="float" orientation="portrait" xlink:type="simple" id="oo_553769.jpg"><uri content-type="original_file" xlink:type="simple">https://binary.pensoft.net/fig/553769</uri></graphic></fig></tp:treatment-sec></tp:taxon-treatment>
