# Supplementary material for: A rich fauna of subterranean short-range endemic Anillini (Coleoptera, Carabidae, Trechinae) from semi-arid regions of Western Australia
Source: Zookeys. 2021 Jun 16;1044:269–337. doi: 10.3897/zookeys.1044.58844 (PMC8222277; doi:10.3897/zookeys.1044.58844)
Supplement: XML Treatment for Kimberleytyphlus [file zookeys.1044.58844-treatment19.xml]

<!DOCTYPE tp:taxon-treatment
  PUBLIC "-//TaxonX//DTD Taxonomic Treatment Publishing DTD v0 20100105//EN" "tax-treatment-NSO.dtd">
<tp:taxon-treatment xmlns:tp="http://www.plazi.org/taxpub"><tp:treatment-meta><kwd-group><label>Taxon classification</label><kwd><named-content xmlns:xlink="http://www.w3.org/1999/xlink" content-type="kingdom">Animalia</named-content></kwd><kwd><named-content xmlns:xlink="http://www.w3.org/1999/xlink" content-type="order">Coleoptera</named-content></kwd><kwd><named-content xmlns:xlink="http://www.w3.org/1999/xlink" content-type="family">Carabidae</named-content></kwd></kwd-group><mixed-citation publication-type="journal"><person-group><name><surname>Giachino</surname><given-names>Pier Mauro</given-names></name><name><surname>Eberhard</surname><given-names>Stefan</given-names></name><name><surname>Perina</surname><given-names>Giulia</given-names></name></person-group><article-title>A rich fauna of subterranean short-range endemic <tp:taxon-name><tp:taxon-name-part taxon-name-part-type="tribe">Anillini</tp:taxon-name-part></tp:taxon-name> (<tp:taxon-name><tp:taxon-name-part taxon-name-part-type="order">Coleoptera</tp:taxon-name-part></tp:taxon-name>, <tp:taxon-name><tp:taxon-name-part taxon-name-part-type="family">Carabidae</tp:taxon-name-part></tp:taxon-name>, <tp:taxon-name><tp:taxon-name-part taxon-name-part-type="subfamily">Trechinae</tp:taxon-name-part></tp:taxon-name>) from semi-arid regions of Western Australia</article-title><source>Zookeys</source><day>16</day><month>6</month><year>2021</year><volume>1044</volume><fpage>269</fpage><lpage>337</lpage><pub-id pub-id-type="doi">10.3897/zookeys.1044.58844</pub-id></mixed-citation></tp:treatment-meta><tp:nomenclature><tp:taxon-name><object-id xmlns:xlink="http://www.w3.org/1999/xlink" content-type="arpha" xlink:type="simple">B7E825B3-9D9B-599C-B651-811C3E1B7D3C</object-id>
              <tp:taxon-name-part taxon-name-part-type="genus" reg="Kimberleytyphlus">Kimberleytyphlus</tp:taxon-name-part>
              <object-id xmlns:xlink="http://www.w3.org/1999/xlink" content-type="zoobank" xlink:type="simple">http://zoobank.org/B98AC026-EEAD-43A7-B4B0-CF5121A12836</object-id>
            </tp:taxon-name><tp:taxon-status xmlns:xlink="http://www.w3.org/1999/xlink" xlink:type="simple">gen. nov.</tp:taxon-status><xref ref-type="fig" rid="F11">Figs 34–35</xref></tp:nomenclature><tp:treatment-sec sec-type="type species" id="SECID0ERNDI"><title>Type species.</title><p><italic><tp:taxon-name><tp:taxon-name-part taxon-name-part-type="genus" reg="Kimberleytyphlus">Kimberleytyphlus</tp:taxon-name-part> <tp:taxon-name-part taxon-name-part-type="species" reg="carrboydianus">carrboydianus</tp:taxon-name-part></tp:taxon-name></italic> sp. nov.</p></tp:treatment-sec><tp:treatment-sec sec-type="diagnosis" id="SECID0ECODI"><title>Diagnosis.</title><p>Genus of the “<italic><tp:taxon-name><tp:taxon-name-part taxon-name-part-type="genus" reg="Illaphanus">Illaphanus</tp:taxon-name-part></tp:taxon-name></italic> phyletic series” (sensu <xref ref-type="bibr" rid="B12">Giachino 2005</xref>), with species strongly characterised by normal metatrochanters; metafemora non dentate; elytra not reduced at tip; elytral disc without longitudinal grooves and bearing three setae, scaly microsculpture and 9<sup>th</sup> pore of the umbilicate series in normal position (placed after the 8<sup>th</sup> one); aedeagus with median lobe subrectilinear, size of basal bulb normal and parameres each bearing one apical seta. Labial tooth absent.</p></tp:treatment-sec><tp:treatment-sec sec-type="description" id="SECID0EXODI"><title>Description.</title><p>Species of a medium size (<abbrev xmlns:xlink="http://www.w3.org/1999/xlink" xlink:title="total length" id="ABBRID0E4ODI" xlink:type="simple">TL</abbrev> mm 1.57–1.59) and anophthalmous. Integument depigmented but well sclerified, with strong microsculpture and covered with short and sparse pubescence.</p><p><bold><italic>Head</italic></bold> large but slightly narrower than pronotum; mandibles short and simple, without hyperplasias. Maxillary palpi ovoidal, swollen. Labium transverse, articulated; mentum not fused with the submentum. Labial tooth absent. Antennae moniliform, without particular features.</p><p><bold><italic>Pronotum</italic></bold> trapezoidal, with sides not sinuate in the basal third, denticulated at the basal third. Basal angles obtuse, sharp, not rounded; basal border slightly narrower than anterior border; presence of two marginal setae, the posterior one placed near basal angles.</p><p><bold><italic>Elytra</italic></bold> subrectangular elongate, separately rounded, not truncated and apically only slightly emarginated, convex, without longitudinal grooves. Elytral striae absent (except sutural stria). Lateral margin starting from the humeral area and distinctly crenulate up to the level of 8<sup>th</sup>–9<sup>th</sup> pores of the umbilicate series. Scutellar pore present, large and umbilicate; umbilicate series of type B (sensu <xref ref-type="bibr" rid="B33">Jeannel 1963</xref>; <xref ref-type="bibr" rid="B16">Giachino and Vailati 2011</xref>); disc bearing three setae.</p><p><bold><italic>Legs</italic></bold> relatively long and slender. Pro- and metafemora unarmed; metatrochanters normal, two slightly dilated protarsomeres, without adhesive phanerae in males.</p><p><bold><italic>Aedeagus</italic></bold> relatively small, median lobe long, subrectilinear with basal bulb of normal size. Parameres long, bearing one apical seta. Endophallus without any sclerified phanerae.</p></tp:treatment-sec><tp:treatment-sec sec-type="etymology" id="SECID0EQQDI"><title>Etymology.</title><p>The name combines the name Kimberley (region where the type locality is located) and the Greek suffix -<italic>typhlos</italic> (meaning blind).</p></tp:treatment-sec><tp:treatment-sec sec-type="Species included" id="SECID0EYQDI"><title>Species included.</title><p>Currently only <italic><tp:taxon-name><tp:taxon-name-part taxon-name-part-type="genus" reg="Kimberleytyphlus">K.</tp:taxon-name-part> <tp:taxon-name-part taxon-name-part-type="species" reg="carrboydianus">carrboydianus</tp:taxon-name-part></tp:taxon-name></italic> sp. nov. belongs to this genus.</p><fig id="F11" position="float" orientation="portrait"><object-id xmlns:xlink="http://www.w3.org/1999/xlink" content-type="doi" xlink:type="simple">10.3897/zookeys.1044.58844.figures34-35</object-id><object-id xmlns:xlink="http://www.w3.org/1999/xlink" content-type="arpha" xlink:type="simple">500AD47A-2BDD-5E32-87CB-D66128C27EC5</object-id><label>Figures 34, 35.</label><caption><p><italic><tp:taxon-name><tp:taxon-name-part taxon-name-part-type="genus" reg="Kimberleytyphlus">Kimberleytyphlus</tp:taxon-name-part> <tp:taxon-name-part taxon-name-part-type="species" reg="carrboydianus">carrboydianus</tp:taxon-name-part></tp:taxon-name></italic> gen. et sp. nov., <abbrev xmlns:xlink="http://www.w3.org/1999/xlink" xlink:title="Holotype" id="ABBRID0E3RDI" xlink:type="simple">HT</abbrev> ♂ <bold>34</bold> habitus <bold>35</bold> aedeagus in lateral view. Scale bars: 0.1 mm.</p></caption><graphic xmlns:xlink="http://www.w3.org/1999/xlink" xlink:href="zookeys-1044-269-g011.jpg" position="float" orientation="portrait" xlink:type="simple" id="oo_553770.jpg"><uri content-type="original_file" xlink:type="simple">https://binary.pensoft.net/fig/553770</uri></graphic></fig></tp:treatment-sec><ref-list><ref id="B12"><mixed-citation xmlns:xlink="http://www.w3.org/1999/xlink" xlink:type="simple"><person-group><name name-style="western"><surname>Giachino</surname><given-names>PM</given-names></name></person-group> (<year>2005</year>) <article-title>Revision of the Australian <tp:taxon-name><tp:taxon-name-part taxon-name-part-type="subtribe">Anillina</tp:taxon-name-part></tp:taxon-name> (<tp:taxon-name><tp:taxon-name-part taxon-name-part-type="order">Coleoptera</tp:taxon-name-part></tp:taxon-name>, <tp:taxon-name><tp:taxon-name-part taxon-name-part-type="family">Carabidae</tp:taxon-name-part></tp:taxon-name>, <tp:taxon-name><tp:taxon-name-part taxon-name-part-type="tribe">Bembidiini</tp:taxon-name-part></tp:taxon-name>).</article-title> In: <person-group><name name-style="western"><surname>Daccordi</surname><given-names>M</given-names></name><name name-style="western"><surname>Giachino</surname><given-names>PM</given-names></name></person-group> (<role>Eds</role>) <issue-title>Results of the Zoological Missions to Australia of the Regional Museum of Natural Sciences of Turin. II.</issue-title><source>Monografie del Museo regionale di Scienze naturali, Torino</source><volume>42</volume>: <fpage>137</fpage>–<lpage>238</lpage>.</mixed-citation></ref><ref id="B33"><mixed-citation xmlns:xlink="http://www.w3.org/1999/xlink" xlink:type="simple"><person-group><name name-style="western"><surname>Jeannel</surname><given-names>R</given-names></name></person-group> (<year>1963</year>) <article-title>Monographie des “<tp:taxon-name><tp:taxon-name-part taxon-name-part-type="tribe">Anillini</tp:taxon-name-part></tp:taxon-name>”, Bembidiides endogés (<tp:taxon-name><tp:taxon-name-part taxon-name-part-type="order">Coleoptera</tp:taxon-name-part></tp:taxon-name><tp:taxon-name><tp:taxon-name-part taxon-name-part-type="family">Trechidae</tp:taxon-name-part></tp:taxon-name>).</article-title><source>Mémoires du Museum national d’Histoire naturelle, Paris (A)</source><volume>28</volume>: <fpage>33</fpage>–<lpage>204</lpage>.</mixed-citation></ref><ref id="B16"><mixed-citation xmlns:xlink="http://www.w3.org/1999/xlink" xlink:type="simple"><person-group><name name-style="western"><surname>Giachino</surname><given-names>PM</given-names></name><name name-style="western"><surname>Vailati</surname><given-names>D</given-names></name></person-group> (<year>2011</year>) <article-title>Review of the <tp:taxon-name><tp:taxon-name-part taxon-name-part-type="subtribe">Anillina</tp:taxon-name-part></tp:taxon-name> of Greece (<tp:taxon-name><tp:taxon-name-part taxon-name-part-type="order">Coleoptera</tp:taxon-name-part></tp:taxon-name>, <tp:taxon-name><tp:taxon-name-part taxon-name-part-type="family">Carabidae</tp:taxon-name-part></tp:taxon-name>, <tp:taxon-name><tp:taxon-name-part taxon-name-part-type="tribe">Bembidiini</tp:taxon-name-part></tp:taxon-name>).</article-title><source>Biodiversity Journal, monograph</source><volume>1</volume>: <fpage>1</fpage>–<lpage>112</lpage>.</mixed-citation></ref></ref-list></tp:taxon-treatment>
