# Supplementary material for: A rich fauna of subterranean short-range endemic Anillini (Coleoptera, Carabidae, Trechinae) from semi-arid regions of Western Australia
Source: Zookeys. 2021 Jun 16;1044:269–337. doi: 10.3897/zookeys.1044.58844 (PMC8222277; doi:10.3897/zookeys.1044.58844)
Supplement: XML Treatment for Kimberleytyphlus carrboydianus [file zookeys.1044.58844-treatment20.xml]

<!DOCTYPE tp:taxon-treatment
  PUBLIC "-//TaxonX//DTD Taxonomic Treatment Publishing DTD v0 20100105//EN" "tax-treatment-NSO.dtd">
<tp:taxon-treatment xmlns:tp="http://www.plazi.org/taxpub"><tp:treatment-meta><kwd-group><label>Taxon classification</label><kwd><named-content xmlns:xlink="http://www.w3.org/1999/xlink" content-type="kingdom">Animalia</named-content></kwd><kwd><named-content xmlns:xlink="http://www.w3.org/1999/xlink" content-type="order">Coleoptera</named-content></kwd><kwd><named-content xmlns:xlink="http://www.w3.org/1999/xlink" content-type="family">Carabidae</named-content></kwd></kwd-group><mixed-citation publication-type="journal"><person-group><name><surname>Giachino</surname><given-names>Pier Mauro</given-names></name><name><surname>Eberhard</surname><given-names>Stefan</given-names></name><name><surname>Perina</surname><given-names>Giulia</given-names></name></person-group><article-title>A rich fauna of subterranean short-range endemic <tp:taxon-name><tp:taxon-name-part taxon-name-part-type="tribe">Anillini</tp:taxon-name-part></tp:taxon-name> (<tp:taxon-name><tp:taxon-name-part taxon-name-part-type="order">Coleoptera</tp:taxon-name-part></tp:taxon-name>, <tp:taxon-name><tp:taxon-name-part taxon-name-part-type="family">Carabidae</tp:taxon-name-part></tp:taxon-name>, <tp:taxon-name><tp:taxon-name-part taxon-name-part-type="subfamily">Trechinae</tp:taxon-name-part></tp:taxon-name>) from semi-arid regions of Western Australia</article-title><source>Zookeys</source><day>16</day><month>6</month><year>2021</year><volume>1044</volume><fpage>269</fpage><lpage>337</lpage><pub-id pub-id-type="doi">10.3897/zookeys.1044.58844</pub-id></mixed-citation></tp:treatment-meta><tp:nomenclature><tp:taxon-name><object-id xmlns:xlink="http://www.w3.org/1999/xlink" content-type="arpha" xlink:type="simple">E6DEB6FA-C1E5-5E82-B1BB-65DFBE41FD77</object-id>
              <tp:taxon-name-part taxon-name-part-type="genus" reg="Kimberleytyphlus">Kimberleytyphlus</tp:taxon-name-part>
              <tp:taxon-name-part taxon-name-part-type="species" reg="carrboydianus">carrboydianus</tp:taxon-name-part>
              <object-id xmlns:xlink="http://www.w3.org/1999/xlink" content-type="zoobank" xlink:type="simple">http://zoobank.org/20CF7CE3-BE40-4957-9B2D-7C44DB803300</object-id>
            </tp:taxon-name><tp:taxon-status xmlns:xlink="http://www.w3.org/1999/xlink" xlink:type="simple">sp. nov.</tp:taxon-status><xref ref-type="fig" rid="F11">Figs 34–35</xref></tp:nomenclature><tp:treatment-sec sec-type="type locality" id="SECID0EVTDI"><title>Type locality.</title><p><abbrev xmlns:xlink="http://www.w3.org/1999/xlink" xlink:title="Western Australia" id="ABBRID0E2TDI" xlink:type="simple">WA</abbrev>, Kimberley, Carr-Boyd Ranges, 530 km SE Darwin, <named-content xmlns:xlink="http://www.w3.org/1999/xlink" content-type="dwc:verbatimCoordinates" xlink:type="simple"><named-content content-type="geo-json" specific-use="{&#34;type&#34;:&#34;Point&#34;,&#34;coordinates&#34;:[128.258989,-16.623894]}" id="NCID0ECUDI" xlink:type="simple">16°37'26.02"S, 128°15'32.36"E</named-content></named-content>.</p></tp:treatment-sec><tp:treatment-sec sec-type="Type series" id="SECID0EHUDI"><title>Type series.</title><p><abbrev xmlns:xlink="http://www.w3.org/1999/xlink" xlink:title="Holotype" id="ABBRID0ENUDI" xlink:type="simple">HT</abbrev> ♂, <abbrev xmlns:xlink="http://www.w3.org/1999/xlink" xlink:title="Western Australia" id="ABBRID0ERUDI" xlink:type="simple">WA</abbrev>, Carr-Boyd Ranges, 530 km SE Darwin, Kimberley, <abbrev xmlns:xlink="http://www.w3.org/1999/xlink" xlink:title="Western Australia" id="ABBRID0EVUDI" xlink:type="simple">WA</abbrev>, <named-content xmlns:xlink="http://www.w3.org/1999/xlink" content-type="dwc:verbatimCoordinates" xlink:type="simple"><named-content content-type="geo-json" specific-use="{&#34;type&#34;:&#34;Point&#34;,&#34;coordinates&#34;:[128.258989,-16.623894]}" id="NCID0E3UDI" xlink:type="simple">16°37'26.02"S, 128°15'32.36"E</named-content></named-content> (WGS84), Animal Plant Mineral (APM), 12 August 2009, Trog. net scrape (APM-KMGTROG 7-LN7274), Western Australian Museum Entomology Reg. no. 82632 (<named-content xmlns:xlink="http://www.w3.org/1999/xlink" content-type="dwc:institutional_code" xlink:type="simple">WAM</named-content>). <abbrev xmlns:xlink="http://www.w3.org/1999/xlink" xlink:title="Paratypes" id="ABBRID0EGVDI" xlink:type="simple">PTT</abbrev>: 1 ♂, <abbrev xmlns:xlink="http://www.w3.org/1999/xlink" xlink:title="Western Australia" id="ABBRID0EKVDI" xlink:type="simple">WA</abbrev>, Kimberley, Carr-Boyd Ranges, 530 km SE Darwin, <named-content xmlns:xlink="http://www.w3.org/1999/xlink" content-type="dwc:verbatimCoordinates" xlink:type="simple"><named-content content-type="geo-json" specific-use="{&#34;type&#34;:&#34;Point&#34;,&#34;coordinates&#34;:[128.259119,-16.631275]}" id="NCID0ERVDI" xlink:type="simple">16°37'52.59"S, 128°15'32.83"E</named-content></named-content> (WGS84), Animal Plant Mineral (APM), 12 Aug. 2009, Trog. net scrape (APM-KMGTROG 8-LN7276), Western Australian Museum Entomology Reg. no. 82633 (<abbrev xmlns:xlink="http://www.w3.org/1999/xlink" xlink:title="Collection Giachino, San Martino Canavese (TO), Italy" id="ABBRID0EWVDI" xlink:type="simple">CGi</abbrev>).</p></tp:treatment-sec><tp:treatment-sec sec-type="diagnosis" id="SECID0E1VDI"><title>Diagnosis.</title><p>Species identified by the characters listed in the genus diagnosis.</p></tp:treatment-sec><tp:treatment-sec sec-type="description" id="SECID0E6VDI"><title>Description.</title><p><abbrev xmlns:xlink="http://www.w3.org/1999/xlink" xlink:title="total length" id="ABBRID0EFWDI" xlink:type="simple">TL</abbrev> mm 1.57–1.59 ♂♂. <bold><italic>Body</italic></bold> elongate, depigmented, testaceous; integument with medium length pubescence. Microsculpture evident and very strong: composed by isodiametric meshes on pronotal disc; scaly on basal part of elytral disc, and longitudinally oriented hollow points on apical elytral disc (Fig. <xref ref-type="fig" rid="F11">34</xref>).</p><p><bold><italic>Head</italic></bold> large, slightly narrower than pronotum; without excess setae. Labium without tooth, mentum articulated. Antennae robust, moniliform, short, reaching the base of the pronotum when stretched backwards. Fronto-clypeal furrow indistinct; anterior margin of the epistome subrectilinear.</p><p><bold><italic>Pronotum</italic></bold> trapezoidal (max. width / max. length ratio = 1.00), maximum width at the base of the anterior fourth, with basal border narrower than anterior border; sides subrectilinear, anteriorly slightly but regularly arcuate, not arcuate and not sinuate at the basal half, denticulated at the basal third. Anterior angles obtuse, rounded and not prominent; posterior angles obtuse, but evident. Disc convex, with sparse pubescence of medium length; median groove very shallow, hardly evident. Marginal groove wide and flat, enlarged near the base; anterior marginal setae placed inside the marginal groove, almost on the anterior fourth; basal setae not on the disk and placed at posterior angles.</p><p><bold><italic>Legs</italic></bold> long and slender, with metatrochanters normal and metafemora unarmed. Two poorly dilated protarsomeres, without adhesive phanerae in males.</p><p><bold><italic>Elytra</italic></bold> subrectangular, very elongated (max. length / max. width ratio = 2.20), maximum width at the base of the posterior third, not truncated and slightly emarginated before apex. Disc convex, without longitudinal grooves; integument with sparse and upright pubescence, longitudinally aligned. Humeri well marked; post-humeral margin denticulate, with distinct crenulations up to the 8<sup>th</sup> and 9<sup>th</sup> pores of the umbilicate series; elytral apices separately rounded. Marginal groove wide and evident almost up to the 9<sup>th</sup> pore of the umbilicate series.</p><p><bold><italic>Chaetotaxy</italic></bold>: scutellar pore small and foveate. Umbilicate series with the first three pores of the humeral group very closed to each other and nearly equidistant; 4<sup>th</sup> pore farther and placed at the end of the basal third of the elytron; 5<sup>th</sup> pore placed just after the middle of the elytron; 5<sup>th</sup> and 6<sup>th</sup> ones spaced out ca. 1/4 of the distance between 6<sup>th</sup> and 7<sup>th</sup>; 7<sup>th</sup> and 9<sup>th</sup> placed onto the disc; 7<sup>th</sup> and 8<sup>th</sup> spaced out ca. double of the distance from 8<sup>th</sup> and 9<sup>th</sup>; 9<sup>th</sup> placed at the level of the 8<sup>th</sup> pore. Three discal setae, first placed at the level of the 2<sup>nd</sup> pore of the umbilicate series, second one placed at the level of the base of the posterior fourth of elytron, third one placed just before the level of the 9<sup>th</sup> pore.</p><p><bold><italic>Aedeagus</italic></bold> (Fig. <xref ref-type="fig" rid="F11">35</xref>) relatively small, median lobe long, slender, subrectilinear, with basal bulb tight and evident; ventral margin weakly curved from basal bulb to apex; apical blade evident, but short. Endophallus without any sclerified phanerae. Left paramere very elongated, reaching the distal fifth of the median lobe, and bearing only one seta; right paramere shorter than left one, bearing one apical seta.</p></tp:treatment-sec><tp:treatment-sec sec-type="etymology" id="SECID0EEZDI"><title>Etymology.</title><p>The name derives from the name of one of the early European explorers to visit the region named as the Carr-Boyd Ranges (type locality). In 1883 William Henry James Carr-Boyd became second-in-command of an expedition led by W. J. O’Donnell on behalf of the Cambridge Downs Pastoral Association; their purpose was to explore the country around the Cambridge Gulf, and to establish a sheep station. The party of six men, including a cook and an Aboriginal boy, twenty-six horses and provisions for six months, left Katherine on 26 March 1883. O’Donnell named the impressive Carr Boyd Range after his second-in-command on 26 May.</p></tp:treatment-sec><tp:treatment-sec sec-type="distribution" id="SECID0EJZDI"><title>Distribution.</title><p><italic><tp:taxon-name><tp:taxon-name-part taxon-name-part-type="genus" reg="Kimberleytyphlus">Kimberleytyphlus</tp:taxon-name-part> <tp:taxon-name-part taxon-name-part-type="species" reg="carrboydianus">carrboydianus</tp:taxon-name-part></tp:taxon-name></italic> sp. nov. occurs only at the type locality Carr-Boyd Ranges, 530 km SE Darwin, Kimberley, <abbrev xmlns:xlink="http://www.w3.org/1999/xlink" xlink:title="Western Australia" id="ABBRID0E1ZDI" xlink:type="simple">WA</abbrev>.</p></tp:treatment-sec><tp:treatment-sec><!--Section generated to contain objects referenced in tp:taxon-treatment.--><fig id="F11" position="float" orientation="portrait"><object-id xmlns:xlink="http://www.w3.org/1999/xlink" content-type="doi" xlink:type="simple">10.3897/zookeys.1044.58844.figures34-35</object-id><object-id xmlns:xlink="http://www.w3.org/1999/xlink" content-type="arpha" xlink:type="simple">500AD47A-2BDD-5E32-87CB-D66128C27EC5</object-id><label>Figures 34, 35.</label><caption><p><italic><tp:taxon-name><tp:taxon-name-part taxon-name-part-type="genus" reg="Kimberleytyphlus">Kimberleytyphlus</tp:taxon-name-part> <tp:taxon-name-part taxon-name-part-type="species" reg="carrboydianus">carrboydianus</tp:taxon-name-part></tp:taxon-name></italic> gen. et sp. nov., <abbrev xmlns:xlink="http://www.w3.org/1999/xlink" xlink:title="Holotype" id="ABBRID0E3RDI" xlink:type="simple">HT</abbrev> ♂ <bold>34</bold> habitus <bold>35</bold> aedeagus in lateral view. Scale bars: 0.1 mm.</p></caption><graphic xmlns:xlink="http://www.w3.org/1999/xlink" xlink:href="zookeys-1044-269-g011.jpg" position="float" orientation="portrait" xlink:type="simple" id="oo_553770.jpg"><uri content-type="original_file" xlink:type="simple">https://binary.pensoft.net/fig/553770</uri></graphic></fig></tp:treatment-sec></tp:taxon-treatment>
