# Supplementary material for: A rich fauna of subterranean short-range endemic Anillini (Coleoptera, Carabidae, Trechinae) from semi-arid regions of Western Australia
Source: Zookeys. 2021 Jun 16;1044:269–337. doi: 10.3897/zookeys.1044.58844 (PMC8222277; doi:10.3897/zookeys.1044.58844)
Supplement: XML Treatment for Austranillus [file zookeys.1044.58844-treatment21.xml]

<!DOCTYPE tp:taxon-treatment
  PUBLIC "-//TaxonX//DTD Taxonomic Treatment Publishing DTD v0 20100105//EN" "tax-treatment-NSO.dtd">
<tp:taxon-treatment xmlns:tp="http://www.plazi.org/taxpub"><tp:treatment-meta><kwd-group><label>Taxon classification</label><kwd><named-content xmlns:xlink="http://www.w3.org/1999/xlink" content-type="kingdom">Animalia</named-content></kwd><kwd><named-content xmlns:xlink="http://www.w3.org/1999/xlink" content-type="order">Coleoptera</named-content></kwd><kwd><named-content xmlns:xlink="http://www.w3.org/1999/xlink" content-type="family">Carabidae</named-content></kwd></kwd-group><mixed-citation publication-type="journal"><person-group><name><surname>Giachino</surname><given-names>Pier Mauro</given-names></name><name><surname>Eberhard</surname><given-names>Stefan</given-names></name><name><surname>Perina</surname><given-names>Giulia</given-names></name></person-group><article-title>A rich fauna of subterranean short-range endemic <tp:taxon-name><tp:taxon-name-part taxon-name-part-type="tribe">Anillini</tp:taxon-name-part></tp:taxon-name> (<tp:taxon-name><tp:taxon-name-part taxon-name-part-type="order">Coleoptera</tp:taxon-name-part></tp:taxon-name>, <tp:taxon-name><tp:taxon-name-part taxon-name-part-type="family">Carabidae</tp:taxon-name-part></tp:taxon-name>, <tp:taxon-name><tp:taxon-name-part taxon-name-part-type="subfamily">Trechinae</tp:taxon-name-part></tp:taxon-name>) from semi-arid regions of Western Australia</article-title><source>Zookeys</source><day>16</day><month>6</month><year>2021</year><volume>1044</volume><fpage>269</fpage><lpage>337</lpage><pub-id pub-id-type="doi">10.3897/zookeys.1044.58844</pub-id></mixed-citation></tp:treatment-meta><tp:nomenclature><tp:taxon-name><object-id xmlns:xlink="http://www.w3.org/1999/xlink" content-type="arpha" xlink:type="simple">E6438A92-A0B3-5CFE-B0A4-6237EE488E15</object-id>
              <tp:taxon-name-part taxon-name-part-type="genus" reg="Austranillus">Austranillus</tp:taxon-name-part>
            </tp:taxon-name><tp:taxon-authority>Giachino, 2005</tp:taxon-authority><xref ref-type="fig" rid="F12">Figs 36–37</xref></tp:nomenclature><tp:treatment-sec sec-type="type species" id="SECID0EC2DI"><title>Type species.</title><p><italic><tp:taxon-name><tp:taxon-name-part taxon-name-part-type="genus" reg="Austranillus">Austranillus</tp:taxon-name-part> <tp:taxon-name-part taxon-name-part-type="species" reg="macleayi">macleayi</tp:taxon-name-part></tp:taxon-name></italic> (Lea, 1906)</p></tp:treatment-sec><tp:treatment-sec sec-type="diagnosis" id="SECID0ET2DI"><title>Diagnosis.</title><p>Genus of the “<italic><tp:taxon-name><tp:taxon-name-part taxon-name-part-type="genus" reg="Illaphanus">Illaphanus</tp:taxon-name-part></tp:taxon-name></italic> phyletic series” (sensu <xref ref-type="bibr" rid="B12">Giachino 2005</xref>), with species characterised by: absence of longitudinal elytral grooves, pronotum with basal border wider than anterior border and denticulate sides before basal angles, elytral disc with two setae, 8<sup>th</sup> pore of the umbilicate series after the 9<sup>th</sup> (sensu <xref ref-type="bibr" rid="B16">Giachino and Vailati 2011</xref>), labium toothless, median lobe of the aedeagus long and weakly curved, and parameres very long and slender.</p></tp:treatment-sec><tp:treatment-sec sec-type="notes" id="SECID0EM3DI"><title>Note.</title><p>In the original description of the genus <xref ref-type="bibr" rid="B12">Giachino (2005)</xref> does not mention the forward position of the 9<sup>th</sup> pore of the umbilicate series. The omission was due to the lost seta corresponding to the 9<sup>th</sup> pore, and to the extended length of secondary setae (1<sup>st</sup>, 3<sup>rd</sup>, 4<sup>th</sup>, 5<sup>th</sup>, 7<sup>th</sup>, and 8<sup>th</sup>) in <italic><tp:taxon-name><tp:taxon-name-part taxon-name-part-type="genus" reg="Austranillus">A.</tp:taxon-name-part> <tp:taxon-name-part taxon-name-part-type="species" reg="macleayi">macleayi</tp:taxon-name-part></tp:taxon-name></italic>. The study of the umbilicate series of <italic><tp:taxon-name><tp:taxon-name-part taxon-name-part-type="genus" reg="Austranillus">A.</tp:taxon-name-part> <tp:taxon-name-part taxon-name-part-type="species" reg="jinayrianus">jinayrianus</tp:taxon-name-part></tp:taxon-name></italic> sp. nov. indicates, according to <xref ref-type="bibr" rid="B16">Giachino and Vailati (2011)</xref> that the 8<sup>th</sup> pore is actually placed backwards in respect to the 9<sup>th</sup>.</p></tp:treatment-sec><tp:treatment-sec sec-type="Species included" id="SECID0EE5DI"><title>Species included.</title><p>Currently, two species belong to this genus:</p><p><italic><tp:taxon-name><tp:taxon-name-part taxon-name-part-type="genus" reg="Austranillus">Austranillus</tp:taxon-name-part> <tp:taxon-name-part taxon-name-part-type="species" reg="macleayi">macleayi</tp:taxon-name-part></tp:taxon-name></italic> (Lea, 1906)</p><p><italic><tp:taxon-name><tp:taxon-name-part taxon-name-part-type="genus" reg="Austranillus">Austranillus</tp:taxon-name-part> <tp:taxon-name-part taxon-name-part-type="species" reg="jinayrianus">jinayrianus</tp:taxon-name-part></tp:taxon-name></italic> sp. nov.</p><fig id="F12" position="float" orientation="portrait"><object-id xmlns:xlink="http://www.w3.org/1999/xlink" content-type="doi" xlink:type="simple">10.3897/zookeys.1044.58844.figures36-37</object-id><object-id xmlns:xlink="http://www.w3.org/1999/xlink" content-type="arpha" xlink:type="simple">A2178154-4414-58BF-A917-5CBCAD4F6D4F</object-id><label>Figures 36, 37.</label><caption><p><italic><tp:taxon-name><tp:taxon-name-part taxon-name-part-type="genus" reg="Austranillus">Austranillus</tp:taxon-name-part> <tp:taxon-name-part taxon-name-part-type="species" reg="jinayrianus">jinayrianus</tp:taxon-name-part></tp:taxon-name></italic> sp. nov., <abbrev xmlns:xlink="http://www.w3.org/1999/xlink" xlink:title="Holotype" id="ABBRID0EW6DI" xlink:type="simple">HT</abbrev> ♂ <bold>36</bold> habitus <bold>37</bold> aedeagus in lateral view. Scale bars: 0.1 mm.</p></caption><graphic xmlns:xlink="http://www.w3.org/1999/xlink" xlink:href="zookeys-1044-269-g012.jpg" position="float" orientation="portrait" xlink:type="simple" id="oo_553771.jpg"><uri content-type="original_file" xlink:type="simple">https://binary.pensoft.net/fig/553771</uri></graphic></fig></tp:treatment-sec><ref-list><ref id="B12"><mixed-citation xmlns:xlink="http://www.w3.org/1999/xlink" xlink:type="simple"><person-group><name name-style="western"><surname>Giachino</surname><given-names>PM</given-names></name></person-group> (<year>2005</year>) <article-title>Revision of the Australian <tp:taxon-name><tp:taxon-name-part taxon-name-part-type="subtribe">Anillina</tp:taxon-name-part></tp:taxon-name> (<tp:taxon-name><tp:taxon-name-part taxon-name-part-type="order">Coleoptera</tp:taxon-name-part></tp:taxon-name>, <tp:taxon-name><tp:taxon-name-part taxon-name-part-type="family">Carabidae</tp:taxon-name-part></tp:taxon-name>, <tp:taxon-name><tp:taxon-name-part taxon-name-part-type="tribe">Bembidiini</tp:taxon-name-part></tp:taxon-name>).</article-title> In: <person-group><name name-style="western"><surname>Daccordi</surname><given-names>M</given-names></name><name name-style="western"><surname>Giachino</surname><given-names>PM</given-names></name></person-group> (<role>Eds</role>) <issue-title>Results of the Zoological Missions to Australia of the Regional Museum of Natural Sciences of Turin. II.</issue-title><source>Monografie del Museo regionale di Scienze naturali, Torino</source><volume>42</volume>: <fpage>137</fpage>–<lpage>238</lpage>.</mixed-citation></ref><ref id="B16"><mixed-citation xmlns:xlink="http://www.w3.org/1999/xlink" xlink:type="simple"><person-group><name name-style="western"><surname>Giachino</surname><given-names>PM</given-names></name><name name-style="western"><surname>Vailati</surname><given-names>D</given-names></name></person-group> (<year>2011</year>) <article-title>Review of the <tp:taxon-name><tp:taxon-name-part taxon-name-part-type="subtribe">Anillina</tp:taxon-name-part></tp:taxon-name> of Greece (<tp:taxon-name><tp:taxon-name-part taxon-name-part-type="order">Coleoptera</tp:taxon-name-part></tp:taxon-name>, <tp:taxon-name><tp:taxon-name-part taxon-name-part-type="family">Carabidae</tp:taxon-name-part></tp:taxon-name>, <tp:taxon-name><tp:taxon-name-part taxon-name-part-type="tribe">Bembidiini</tp:taxon-name-part></tp:taxon-name>).</article-title><source>Biodiversity Journal, monograph</source><volume>1</volume>: <fpage>1</fpage>–<lpage>112</lpage>.</mixed-citation></ref></ref-list></tp:taxon-treatment>
