# Supplementary material for: A rich fauna of subterranean short-range endemic Anillini (Coleoptera, Carabidae, Trechinae) from semi-arid regions of Western Australia
Source: Zookeys. 2021 Jun 16;1044:269–337. doi: 10.3897/zookeys.1044.58844 (PMC8222277; doi:10.3897/zookeys.1044.58844)
Supplement: XML Treatment for Austranillus jinayrianus [file zookeys.1044.58844-treatment22.xml]

<!DOCTYPE tp:taxon-treatment
  PUBLIC "-//TaxonX//DTD Taxonomic Treatment Publishing DTD v0 20100105//EN" "tax-treatment-NSO.dtd">
<tp:taxon-treatment xmlns:tp="http://www.plazi.org/taxpub"><tp:treatment-meta><kwd-group><label>Taxon classification</label><kwd><named-content xmlns:xlink="http://www.w3.org/1999/xlink" content-type="kingdom">Animalia</named-content></kwd><kwd><named-content xmlns:xlink="http://www.w3.org/1999/xlink" content-type="order">Coleoptera</named-content></kwd><kwd><named-content xmlns:xlink="http://www.w3.org/1999/xlink" content-type="family">Carabidae</named-content></kwd></kwd-group><mixed-citation publication-type="journal"><person-group><name><surname>Giachino</surname><given-names>Pier Mauro</given-names></name><name><surname>Eberhard</surname><given-names>Stefan</given-names></name><name><surname>Perina</surname><given-names>Giulia</given-names></name></person-group><article-title>A rich fauna of subterranean short-range endemic <tp:taxon-name><tp:taxon-name-part taxon-name-part-type="tribe">Anillini</tp:taxon-name-part></tp:taxon-name> (<tp:taxon-name><tp:taxon-name-part taxon-name-part-type="order">Coleoptera</tp:taxon-name-part></tp:taxon-name>, <tp:taxon-name><tp:taxon-name-part taxon-name-part-type="family">Carabidae</tp:taxon-name-part></tp:taxon-name>, <tp:taxon-name><tp:taxon-name-part taxon-name-part-type="subfamily">Trechinae</tp:taxon-name-part></tp:taxon-name>) from semi-arid regions of Western Australia</article-title><source>Zookeys</source><day>16</day><month>6</month><year>2021</year><volume>1044</volume><fpage>269</fpage><lpage>337</lpage><pub-id pub-id-type="doi">10.3897/zookeys.1044.58844</pub-id></mixed-citation></tp:treatment-meta><tp:nomenclature><tp:taxon-name><object-id xmlns:xlink="http://www.w3.org/1999/xlink" content-type="arpha" xlink:type="simple">6DE48945-5B5D-5E45-B776-701B8D02FDC8</object-id>
              <tp:taxon-name-part taxon-name-part-type="genus" reg="Austranillus">Austranillus</tp:taxon-name-part>
              <tp:taxon-name-part taxon-name-part-type="species" reg="jinayrianus">jinayrianus</tp:taxon-name-part>
              <object-id xmlns:xlink="http://www.w3.org/1999/xlink" content-type="zoobank" xlink:type="simple">http://zoobank.org/52F0EC77-B63A-49DA-868C-9637C3B5E0AF</object-id>
            </tp:taxon-name><tp:taxon-status xmlns:xlink="http://www.w3.org/1999/xlink" xlink:type="simple">sp. nov.</tp:taxon-status><xref ref-type="fig" rid="F12">Figs 36–37</xref></tp:nomenclature><tp:treatment-sec sec-type="type locality" id="SECID0EVDAK"><title>Type locality.</title><p><abbrev xmlns:xlink="http://www.w3.org/1999/xlink" xlink:title="Western Australia" id="ABBRID0E2DAK" xlink:type="simple">WA</abbrev>, Pilbara, 110 km NW of Newman, Area C Mining Area, Jinayri deposit, <named-content xmlns:xlink="http://www.w3.org/1999/xlink" content-type="dwc:verbatimCoordinates" xlink:type="simple"><named-content content-type="geo-json" specific-use="{&#34;type&#34;:&#34;Point&#34;,&#34;coordinates&#34;:[119.260528,-22.972889]}" id="NCID0ECEAK" xlink:type="simple">22°58'22.4"S, 119°15'37.9"E</named-content></named-content>.</p></tp:treatment-sec><tp:treatment-sec sec-type="Type series" id="SECID0EHEAK"><title>Type series.</title><p><abbrev xmlns:xlink="http://www.w3.org/1999/xlink" xlink:title="Holotype" id="ABBRID0ENEAK" xlink:type="simple">HT</abbrev> ♂, <abbrev xmlns:xlink="http://www.w3.org/1999/xlink" xlink:title="Western Australia" id="ABBRID0EREAK" xlink:type="simple">WA</abbrev>, Pilbara, 110 km NW of Newman, Area C Mining Area, Jinayri Mine, <named-content xmlns:xlink="http://www.w3.org/1999/xlink" content-type="dwc:verbatimCoordinates" xlink:type="simple"><named-content content-type="geo-json" specific-use="{&#34;type&#34;:&#34;Point&#34;,&#34;coordinates&#34;:[119.260528,-22.972889]}" id="NCID0EYEAK" xlink:type="simple">22°58'22.4"S, 119°15'37.9"E</named-content></named-content> (WGS84), J. Cocking and M. Scanlon, 25 Nov. 2008. Trog. trap (JIN0744), Western Australian Museum Entomology Reg. no. 82674 (<named-content xmlns:xlink="http://www.w3.org/1999/xlink" content-type="dwc:institutional_code" xlink:type="simple">WAM</named-content>).</p></tp:treatment-sec><tp:treatment-sec sec-type="Differential diagnosis" id="SECID0ECFAK"><title>Differential diagnosis.</title><p>Very large species (<abbrev xmlns:xlink="http://www.w3.org/1999/xlink" xlink:title="total length" id="ABBRID0EIFAK" xlink:type="simple">TL</abbrev> mm 2.98), easily distinguishable from <italic><tp:taxon-name><tp:taxon-name-part taxon-name-part-type="genus" reg="Austranillus">A.</tp:taxon-name-part> <tp:taxon-name-part taxon-name-part-type="species" reg="macleayi">macleayi</tp:taxon-name-part></tp:taxon-name></italic> by its larger size (mm 2.98 <italic>vs.</italic> mm 1.76 in <italic><tp:taxon-name><tp:taxon-name-part taxon-name-part-type="genus" reg="Austranillus">A.</tp:taxon-name-part> <tp:taxon-name-part taxon-name-part-type="species" reg="macleayi">macleayi</tp:taxon-name-part></tp:taxon-name></italic>), by the position of the 4<sup>th</sup> pore of the umbilicate series placed further, and by the position of the anterior discal pore which is placed at the base of the posterior third of elytra.</p></tp:treatment-sec><tp:treatment-sec sec-type="description" id="SECID0EGGAK"><title>Description of the <abbrev xmlns:xlink="http://www.w3.org/1999/xlink" xlink:title="Holotype" id="ABBRID0ELGAK" xlink:type="simple">HT</abbrev> ♂.</title><p><abbrev xmlns:xlink="http://www.w3.org/1999/xlink" xlink:title="total length" id="ABBRID0ERGAK" xlink:type="simple">TL</abbrev> mm 2.98. <bold><italic>Body</italic></bold> elongated, depigmented, fulvo-testaceous; integument shiny, with evident microsculpture and sparse and short pubescence.</p><p><bold><italic>Head</italic></bold> very small, much narrower than pronotum. Labium toothless. Antennae long and robust, not moniliform (with relatively elongated antennomeres), considerably exceeding the base of the pronotum when stretched backwards. Fronto-clypeal furrow indistinct; anterior margin of the epistome subrectilinear.</p><p><bold><italic>Pronotum</italic></bold> slightly transverse (max. width / max. length ratio = 1.13) with maximum width at the anterior third, and a very wide basal border, wider than the anterior border. Pronotum sides anteriorly clearly arcuate, weakly sinuate and denticulate before the base, base laterally distinctly emarginated. Anterior angles rounded, not prominent. Posterior angles protruding, acute at the vertex. Disc slightly convex, with a short and relatively dense pubescence; median groove very shallow, slightly marked. Marginal groove relatively wide and flat, very enlarged near the base; anterior marginal setae inserted inside the marginal groove, on approximately the anterior third; basal setae inserted almost on the posterior angles.</p><p><bold><italic>Legs</italic></bold> long and slender, with metatrochanters normal and metafemora unarmed. Two asymmetrically dilated protarsomeres, with one row of adhesive phanerae in male.</p><p><bold><italic>Elytra</italic></bold> subrectangular, very elongated (max. length/max. width ratio = 1.77), with maximum width in the middle, very slightly emarginated before apex; sides slightly sinuate at the base of the anterior fourth. Disc poorly convex; integument shiny, with evident microsculpture and short, dense, upright pubescence. Humeri extremely marked, almost right angle; post-humeral margin denticulate, with a distinct crenulation up to the base of the apical third of the elytron; elytral apices separately rounded. Marginal groove wide and evident up to over the 9<sup>th</sup> pore of the umbilicate series.</p><p><bold><italic>Chaetotaxy</italic></bold>: scutellar pore large, foveate. Umbilicate series with pores of the humeral group not equidistant; 4<sup>th</sup> pore slightly displaced towards the disc, not so far from the third pore and inserted just on the basal fourth of the elytron; 5<sup>th</sup> pore placed just before the apical third of the elytron; 5<sup>th</sup> and 6<sup>th</sup> pores spaced out, ca. 2/3 of the 6<sup>th</sup> and 7<sup>th</sup>; 7<sup>th</sup>, 8<sup>th</sup> and 9<sup>th</sup> pores almost equidistant and slightly displaced onto the disc, 8<sup>th</sup> pore placed after the 9<sup>th</sup> one. Two discal setae, first placed at the base of the apical third, second one placed at the level of the 9<sup>th</sup> pore.</p><p><bold><italic>Aedeagus</italic></bold> (Fig. <xref ref-type="fig" rid="F12">37</xref>) large, median lobe long, slender, subrectilinear, with basal bulb poorly evident; ventral margin poorly and gently curved from the basal bulb to the apex; apical blade evident, but short and emarginated in the lower edge. Endophallus with a median, C-shaped, sclerified phanera. Parameres slender and very elongated, reaching the distal seventh of the median lobe, and bearing three setae only; right paramere slightly shorter than the left.</p></tp:treatment-sec><tp:treatment-sec sec-type="etymology" id="SECID0EAJAK"><title>Etymology.</title><p>The name of the species comes from the type locality of the Jinayri deposit.</p></tp:treatment-sec><tp:treatment-sec sec-type="distribution" id="SECID0EFJAK"><title>Distribution.</title><p><italic><tp:taxon-name><tp:taxon-name-part taxon-name-part-type="genus" reg="Austranillus">Austranillus</tp:taxon-name-part> <tp:taxon-name-part taxon-name-part-type="species" reg="jinayrianus">jinayrianus</tp:taxon-name-part></tp:taxon-name></italic> sp. nov. is known only from the type locality, Jinayri deposit, in the Pilbara region, 110 km NW of Newman, <abbrev xmlns:xlink="http://www.w3.org/1999/xlink" xlink:title="Western Australia" id="ABBRID0EWJAK" xlink:type="simple">WA</abbrev>.</p></tp:treatment-sec><tp:treatment-sec><!--Section generated to contain objects referenced in tp:taxon-treatment.--><fig id="F12" position="float" orientation="portrait"><object-id xmlns:xlink="http://www.w3.org/1999/xlink" content-type="doi" xlink:type="simple">10.3897/zookeys.1044.58844.figures36-37</object-id><object-id xmlns:xlink="http://www.w3.org/1999/xlink" content-type="arpha" xlink:type="simple">A2178154-4414-58BF-A917-5CBCAD4F6D4F</object-id><label>Figures 36, 37.</label><caption><p><italic><tp:taxon-name><tp:taxon-name-part taxon-name-part-type="genus" reg="Austranillus">Austranillus</tp:taxon-name-part> <tp:taxon-name-part taxon-name-part-type="species" reg="jinayrianus">jinayrianus</tp:taxon-name-part></tp:taxon-name></italic> sp. nov., <abbrev xmlns:xlink="http://www.w3.org/1999/xlink" xlink:title="Holotype" id="ABBRID0EW6DI" xlink:type="simple">HT</abbrev> ♂ <bold>36</bold> habitus <bold>37</bold> aedeagus in lateral view. Scale bars: 0.1 mm.</p></caption><graphic xmlns:xlink="http://www.w3.org/1999/xlink" xlink:href="zookeys-1044-269-g012.jpg" position="float" orientation="portrait" xlink:type="simple" id="oo_553771.jpg"><uri content-type="original_file" xlink:type="simple">https://binary.pensoft.net/fig/553771</uri></graphic></fig></tp:treatment-sec></tp:taxon-treatment>
