# Supplementary material for: A rich fauna of subterranean short-range endemic Anillini (Coleoptera, Carabidae, Trechinae) from semi-arid regions of Western Australia
Source: Zookeys. 2021 Jun 16;1044:269–337. doi: 10.3897/zookeys.1044.58844 (PMC8222277; doi:10.3897/zookeys.1044.58844)
Supplement: XML Treatment for Gilesdytes [file zookeys.1044.58844-treatment23.xml]

<!DOCTYPE tp:taxon-treatment
  PUBLIC "-//TaxonX//DTD Taxonomic Treatment Publishing DTD v0 20100105//EN" "tax-treatment-NSO.dtd">
<tp:taxon-treatment xmlns:tp="http://www.plazi.org/taxpub"><tp:treatment-meta><kwd-group><label>Taxon classification</label><kwd><named-content xmlns:xlink="http://www.w3.org/1999/xlink" content-type="kingdom">Animalia</named-content></kwd><kwd><named-content xmlns:xlink="http://www.w3.org/1999/xlink" content-type="order">Coleoptera</named-content></kwd><kwd><named-content xmlns:xlink="http://www.w3.org/1999/xlink" content-type="family">Carabidae</named-content></kwd></kwd-group><mixed-citation publication-type="journal"><person-group><name><surname>Giachino</surname><given-names>Pier Mauro</given-names></name><name><surname>Eberhard</surname><given-names>Stefan</given-names></name><name><surname>Perina</surname><given-names>Giulia</given-names></name></person-group><article-title>A rich fauna of subterranean short-range endemic <tp:taxon-name><tp:taxon-name-part taxon-name-part-type="tribe">Anillini</tp:taxon-name-part></tp:taxon-name> (<tp:taxon-name><tp:taxon-name-part taxon-name-part-type="order">Coleoptera</tp:taxon-name-part></tp:taxon-name>, <tp:taxon-name><tp:taxon-name-part taxon-name-part-type="family">Carabidae</tp:taxon-name-part></tp:taxon-name>, <tp:taxon-name><tp:taxon-name-part taxon-name-part-type="subfamily">Trechinae</tp:taxon-name-part></tp:taxon-name>) from semi-arid regions of Western Australia</article-title><source>Zookeys</source><day>16</day><month>6</month><year>2021</year><volume>1044</volume><fpage>269</fpage><lpage>337</lpage><pub-id pub-id-type="doi">10.3897/zookeys.1044.58844</pub-id></mixed-citation></tp:treatment-meta><tp:nomenclature><tp:taxon-name><object-id xmlns:xlink="http://www.w3.org/1999/xlink" content-type="arpha" xlink:type="simple">7A915CA1-F70D-523D-93F3-65AE9169B42C</object-id>
              <tp:taxon-name-part taxon-name-part-type="genus" reg="Gilesdytes">Gilesdytes</tp:taxon-name-part>
              <object-id xmlns:xlink="http://www.w3.org/1999/xlink" content-type="zoobank" xlink:type="simple">http://zoobank.org/74939AC7-BAE8-40F9-8D7E-AA32F7678E69</object-id>
            </tp:taxon-name><tp:taxon-status xmlns:xlink="http://www.w3.org/1999/xlink" xlink:type="simple">gen. nov.</tp:taxon-status><xref ref-type="fig" rid="F13">Figs 38–42</xref></tp:nomenclature><tp:treatment-sec sec-type="type species" id="SECID0ECLAK"><title>Type species.</title><p><italic><tp:taxon-name><tp:taxon-name-part taxon-name-part-type="genus" reg="Gracilanillus">Gracilanillus</tp:taxon-name-part> <tp:taxon-name-part taxon-name-part-type="species" reg="vixsulcatus">vixsulcatus</tp:taxon-name-part></tp:taxon-name></italic> Baehr &amp; Main, 2016</p></tp:treatment-sec><tp:treatment-sec sec-type="diagnosis" id="SECID0ETLAK"><title>Diagnosis.</title><p>Species of this genus are strongly characterised by: lacking longitudinal elytral grooves, pronotum with basal border as wide as the anterior border, sides posteriorly not sinuate, and denticulate before, or near, the basal angles, elytral disc bearing one (posterior) seta placed at the level, or after, the 7<sup>th</sup> umbilicate pore, 8<sup>th</sup> pore of the umbilicate series located after the 9<sup>th</sup> (sensu <xref ref-type="bibr" rid="B16">Giachino and Vailati 2011</xref>), toothed labium, median lobe of the aedeagus long and weakly curved with parameres very long and slender.</p><p>Differs from <italic><tp:taxon-name><tp:taxon-name-part taxon-name-part-type="genus" reg="Gracilanillus">Gracilanillus</tp:taxon-name-part></tp:taxon-name></italic> Baehr &amp; Main, 2016 by bearing a single discal seta on the elytral disc (2 in <italic><tp:taxon-name><tp:taxon-name-part taxon-name-part-type="genus" reg="Gracilanillus">Gracilanillus</tp:taxon-name-part></tp:taxon-name></italic>), and for the absence of longitudinal elytral grooves.</p></tp:treatment-sec><tp:treatment-sec sec-type="description" id="SECID0ETMAK"><title>Description.</title><p>Included medium size species (<abbrev xmlns:xlink="http://www.w3.org/1999/xlink" xlink:title="total length" id="ABBRID0EZMAK" xlink:type="simple">TL</abbrev> mm 1.29–2.11), and anophthalmous. Integument depigmented but well sclerified, with strong microsculpture and covered by short and moderately dense pubescence.</p><p><bold><italic>Head</italic></bold> large, slightly narrower than pronotum; mandibles short and simple, without hyperplasias. Maxillary palps ovoidal, swollen. Labium transverse, articulated; mentum not fused with submentum. Labial tooth present. Antennae moniliform, without particular features.</p><p><bold><italic>Pronotum</italic></bold> squared, sides not sinuate on the basal third, denticulated on the basal third or just before the posterior angles. Basal angles right, sharp, not rounded; basal border as wide as the anterior border; two marginal setae, posterior seta placed near the basal angles.</p><p><bold><italic>Elytra</italic></bold> elongated and subrectangular, separately rounded, not truncate and not apically emarginated; convex, without longitudinal grooves. Elytral striae absent (except for sutural stria). Lateral margin starting from the humeral area, distinctly serrulate up to the level of 8<sup>th</sup>-9<sup>th</sup> pores of the umbilicate series.</p><p>Scutellar pore present, large and umbilicate; umbilicate series of type B (sensu <xref ref-type="bibr" rid="B33">Jeannel 1963</xref>; <xref ref-type="bibr" rid="B16">Giachino and Vailati 2011</xref>) with the 8<sup>th</sup> pore placed after the 9<sup>th</sup>; disc bearing one seta.</p><p><bold><italic>Legs</italic></bold> relatively long and slender. Pro- and metafemora unarmed; metatrochanters normal, two slightly dilated protarsomeres, without adhesive phanerae, in the male.</p><p><bold><italic>Aedeagus</italic></bold> relatively small, median lobe long, subrectilinear with basal bulb of normal size. Parameres long, bearing two apical setae. Endophallus with a sinuate, slightly sclerified, apical phanera.</p></tp:treatment-sec><tp:treatment-sec sec-type="etymology" id="SECID0ESOAK"><title>Etymology.</title><p><italic><tp:taxon-name><tp:taxon-name-part taxon-name-part-type="genus" reg="Gilesdytes">Gilesdytes</tp:taxon-name-part></tp:taxon-name></italic>: name composed by two sections, the first one (Giles) dedicated to William Ernest Powell Giles (20 July 1835 – 13 November 1897), Australian explorer who in 1876 named the Ophthalmia Range (type locality of the genus); and the second one (<italic>dytes</italic>) for diver.</p></tp:treatment-sec><tp:treatment-sec sec-type="Species included" id="SECID0EBPAK"><title>Species included.</title><p>Currently three species belong to this genus:</p><p><italic><tp:taxon-name><tp:taxon-name-part taxon-name-part-type="genus" reg="Gilesdytes">Gilesdytes</tp:taxon-name-part> <tp:taxon-name-part taxon-name-part-type="species" reg="vixsulcatus">vixsulcatus</tp:taxon-name-part></tp:taxon-name></italic> (Baehr &amp; Main, 2016)</p><p><italic><tp:taxon-name><tp:taxon-name-part taxon-name-part-type="genus" reg="Gilesdytes">Gilesdytes</tp:taxon-name-part> <tp:taxon-name-part taxon-name-part-type="species" reg="ethelianus">ethelianus</tp:taxon-name-part></tp:taxon-name></italic> sp. nov.</p><p><italic><tp:taxon-name><tp:taxon-name-part taxon-name-part-type="genus" reg="Gilesdytes">Gilesdytes</tp:taxon-name-part> <tp:taxon-name-part taxon-name-part-type="species" reg="pardooanus">pardooanus</tp:taxon-name-part></tp:taxon-name></italic> sp. nov.</p><fig id="F13" position="float" orientation="portrait"><object-id xmlns:xlink="http://www.w3.org/1999/xlink" content-type="doi" xlink:type="simple">10.3897/zookeys.1044.58844.figures38-42</object-id><object-id xmlns:xlink="http://www.w3.org/1999/xlink" content-type="arpha" xlink:type="simple">3F508AA9-0125-5BCA-813B-8C59335BC95C</object-id><label>Figures 38–42.</label><caption><p><italic><tp:taxon-name><tp:taxon-name-part taxon-name-part-type="genus" reg="Gilesdytes">Gilesdytes</tp:taxon-name-part></tp:taxon-name></italic> gen. et spp. nov., habitus (<bold>38, 40, 41</bold>) aedeagus in lateral view (<bold>39, 42</bold>) <bold>38, 39</bold><italic><tp:taxon-name><tp:taxon-name-part taxon-name-part-type="genus" reg="Gracilanillus">G.</tp:taxon-name-part> <tp:taxon-name-part taxon-name-part-type="species" reg="vixsulcatus">vixsulcatus</tp:taxon-name-part></tp:taxon-name></italic> (Baehr and Main), ♂ <bold>40</bold><italic><tp:taxon-name><tp:taxon-name-part taxon-name-part-type="genus" reg="Gilesdytes">G.</tp:taxon-name-part> <tp:taxon-name-part taxon-name-part-type="species" reg="pardooanus">pardooanus</tp:taxon-name-part></tp:taxon-name></italic> sp. nov., <abbrev xmlns:xlink="http://www.w3.org/1999/xlink" xlink:title="Holotype" id="ABBRID0E1RAK" xlink:type="simple">HT</abbrev> ♀ <bold>41, 42</bold><italic><tp:taxon-name><tp:taxon-name-part taxon-name-part-type="genus" reg="Gilesdytes">G.</tp:taxon-name-part> <tp:taxon-name-part taxon-name-part-type="species" reg="ethelianus">ethelianus</tp:taxon-name-part></tp:taxon-name></italic> sp. nov., <abbrev xmlns:xlink="http://www.w3.org/1999/xlink" xlink:title="Holotype" id="ABBRID0ELSAK" xlink:type="simple">HT</abbrev> ♂. Scale bars: 0.1 mm.</p></caption><graphic xmlns:xlink="http://www.w3.org/1999/xlink" xlink:href="zookeys-1044-269-g013.jpg" position="float" orientation="portrait" xlink:type="simple" id="oo_553772.jpg"><uri content-type="original_file" xlink:type="simple">https://binary.pensoft.net/fig/553772</uri></graphic></fig></tp:treatment-sec><ref-list><ref id="B16"><mixed-citation xmlns:xlink="http://www.w3.org/1999/xlink" xlink:type="simple"><person-group><name name-style="western"><surname>Giachino</surname><given-names>PM</given-names></name><name name-style="western"><surname>Vailati</surname><given-names>D</given-names></name></person-group> (<year>2011</year>) <article-title>Review of the <tp:taxon-name><tp:taxon-name-part taxon-name-part-type="subtribe">Anillina</tp:taxon-name-part></tp:taxon-name> of Greece (<tp:taxon-name><tp:taxon-name-part taxon-name-part-type="order">Coleoptera</tp:taxon-name-part></tp:taxon-name>, <tp:taxon-name><tp:taxon-name-part taxon-name-part-type="family">Carabidae</tp:taxon-name-part></tp:taxon-name>, <tp:taxon-name><tp:taxon-name-part taxon-name-part-type="tribe">Bembidiini</tp:taxon-name-part></tp:taxon-name>).</article-title><source>Biodiversity Journal, monograph</source><volume>1</volume>: <fpage>1</fpage>–<lpage>112</lpage>.</mixed-citation></ref><ref id="B33"><mixed-citation xmlns:xlink="http://www.w3.org/1999/xlink" xlink:type="simple"><person-group><name name-style="western"><surname>Jeannel</surname><given-names>R</given-names></name></person-group> (<year>1963</year>) <article-title>Monographie des “<tp:taxon-name><tp:taxon-name-part taxon-name-part-type="tribe">Anillini</tp:taxon-name-part></tp:taxon-name>”, Bembidiides endogés (<tp:taxon-name><tp:taxon-name-part taxon-name-part-type="order">Coleoptera</tp:taxon-name-part></tp:taxon-name><tp:taxon-name><tp:taxon-name-part taxon-name-part-type="family">Trechidae</tp:taxon-name-part></tp:taxon-name>).</article-title><source>Mémoires du Museum national d’Histoire naturelle, Paris (A)</source><volume>28</volume>: <fpage>33</fpage>–<lpage>204</lpage>.</mixed-citation></ref></ref-list></tp:taxon-treatment>
