# Supplementary material for: A rich fauna of subterranean short-range endemic Anillini (Coleoptera, Carabidae, Trechinae) from semi-arid regions of Western Australia
Source: Zookeys. 2021 Jun 16;1044:269–337. doi: 10.3897/zookeys.1044.58844 (PMC8222277; doi:10.3897/zookeys.1044.58844)
Supplement: XML Treatment for Gilesdytes vixsulcatus [file zookeys.1044.58844-treatment24.xml]

<!DOCTYPE tp:taxon-treatment
  PUBLIC "-//TaxonX//DTD Taxonomic Treatment Publishing DTD v0 20100105//EN" "tax-treatment-NSO.dtd">
<tp:taxon-treatment xmlns:tp="http://www.plazi.org/taxpub"><tp:treatment-meta><kwd-group><label>Taxon classification</label><kwd><named-content xmlns:xlink="http://www.w3.org/1999/xlink" content-type="kingdom">Animalia</named-content></kwd><kwd><named-content xmlns:xlink="http://www.w3.org/1999/xlink" content-type="order">Coleoptera</named-content></kwd><kwd><named-content xmlns:xlink="http://www.w3.org/1999/xlink" content-type="family">Carabidae</named-content></kwd></kwd-group><mixed-citation publication-type="journal"><person-group><name><surname>Giachino</surname><given-names>Pier Mauro</given-names></name><name><surname>Eberhard</surname><given-names>Stefan</given-names></name><name><surname>Perina</surname><given-names>Giulia</given-names></name></person-group><article-title>A rich fauna of subterranean short-range endemic <tp:taxon-name><tp:taxon-name-part taxon-name-part-type="tribe">Anillini</tp:taxon-name-part></tp:taxon-name> (<tp:taxon-name><tp:taxon-name-part taxon-name-part-type="order">Coleoptera</tp:taxon-name-part></tp:taxon-name>, <tp:taxon-name><tp:taxon-name-part taxon-name-part-type="family">Carabidae</tp:taxon-name-part></tp:taxon-name>, <tp:taxon-name><tp:taxon-name-part taxon-name-part-type="subfamily">Trechinae</tp:taxon-name-part></tp:taxon-name>) from semi-arid regions of Western Australia</article-title><source>Zookeys</source><day>16</day><month>6</month><year>2021</year><volume>1044</volume><fpage>269</fpage><lpage>337</lpage><pub-id pub-id-type="doi">10.3897/zookeys.1044.58844</pub-id></mixed-citation></tp:treatment-meta><tp:nomenclature><tp:taxon-name><object-id xmlns:xlink="http://www.w3.org/1999/xlink" content-type="arpha" xlink:type="simple">5880E919-986B-510B-922C-5271E3CBE388</object-id>
              <tp:taxon-name-part taxon-name-part-type="genus" reg="Gilesdytes">Gilesdytes</tp:taxon-name-part>
              <tp:taxon-name-part taxon-name-part-type="species" reg="vixsulcatus">vixsulcatus</tp:taxon-name-part>
            </tp:taxon-name><tp:taxon-authority>(Baehr &amp; Main, 2016)</tp:taxon-authority><xref ref-type="fig" rid="F13">Figs 38–39</xref></tp:nomenclature><tp:treatment-sec sec-type="type locality" id="SECID0ENXAK"><title>Type locality.</title><p><abbrev xmlns:xlink="http://www.w3.org/1999/xlink" xlink:title="Western Australia" id="ABBRID0ETXAK" xlink:type="simple">WA</abbrev>, Pilbara, Marillana Creek, c. 85 km NNW Newman, <named-content xmlns:xlink="http://www.w3.org/1999/xlink" content-type="dwc:verbatimCoordinates" xlink:type="simple"><named-content content-type="geo-json" specific-use="{&#34;type&#34;:&#34;Point&#34;,&#34;coordinates&#34;:[119.341333,-22.698139]}" id="NCID0E1XAK" xlink:type="simple">22°41'53.30"S, 119°20'28.80"E</named-content></named-content>.</p></tp:treatment-sec><tp:treatment-sec sec-type="material" id="SECID0E6XAK"><title>Material examined.</title><p>1 ♂, <abbrev xmlns:xlink="http://www.w3.org/1999/xlink" xlink:title="Western Australia" id="ABBRID0EFYAK" xlink:type="simple">WA</abbrev>, Pilbara, 90 km NW of Newman, near Yandi mining area, Ministers North deposit, <named-content xmlns:xlink="http://www.w3.org/1999/xlink" content-type="dwc:verbatimCoordinates" xlink:type="simple"><named-content content-type="geo-json" specific-use="{&#34;type&#34;:&#34;Point&#34;,&#34;coordinates&#34;:[119.089969,-22.824039]}" id="NCID0EMYAK" xlink:type="simple">22°49'26.54"S, 119°05'23.89"E</named-content></named-content> (WGS84), 20 Feb. 2009, P. Bell, G. Perina, Trap, (BHP010-EXR1154-MNL:7056) Western Australian Museum Entomology Reg. no. 82619 (<named-content xmlns:xlink="http://www.w3.org/1999/xlink" content-type="dwc:institutional_code" xlink:type="simple">WAM</named-content>).</p></tp:treatment-sec><tp:treatment-sec sec-type="notes" id="SECID0EWYAK"><title>Note.</title><p><xref ref-type="bibr" rid="B7">Baehr and Main (2016)</xref> description of this species is based on only one female specimen. They assigned the genus <italic><tp:taxon-name><tp:taxon-name-part taxon-name-part-type="genus" reg="Gracilanillus">Gracilanillus</tp:taxon-name-part></tp:taxon-name></italic> based on the presence of inconspicuous longitudinal grooves at the base of elytra. The study of a male morphologically comparable to the habitus drawing provided by <xref ref-type="bibr" rid="B7">Baehr and Main (2016)</xref> and collected from a locality close to the <italic><tp:taxon-name><tp:taxon-name-part taxon-name-part-type="genus" reg="Gracilanillus">Gracilanillus</tp:taxon-name-part> <tp:taxon-name-part taxon-name-part-type="species" reg="vixsulcatus">vixsulcatus</tp:taxon-name-part></tp:taxon-name></italic> type locality, allowed the description of the male of this species, and also the clarification of the taxon’s systematics. Based on some characters considered fundamental in the <tp:taxon-name><tp:taxon-name-part taxon-name-part-type="tribe">Anillini</tp:taxon-name-part></tp:taxon-name> taxonomy (<xref ref-type="bibr" rid="B12">Giachino 2005</xref>; <xref ref-type="bibr" rid="B16">Giachino and Vailati 2011</xref>), the species is here assigned to <italic><tp:taxon-name><tp:taxon-name-part taxon-name-part-type="genus" reg="Gilesdytes">Gilesdytes</tp:taxon-name-part></tp:taxon-name></italic> gen. nov.</p></tp:treatment-sec><tp:treatment-sec sec-type="Differential diagnosis" id="SECID0EK1AK"><title>Differential diagnosis.</title><p>Small species (<abbrev xmlns:xlink="http://www.w3.org/1999/xlink" xlink:title="total length" id="ABBRID0EQ1AK" xlink:type="simple">TL</abbrev> mm 1.29), easily distinguishable from <italic><tp:taxon-name><tp:taxon-name-part taxon-name-part-type="genus" reg="Gilesdytes">G.</tp:taxon-name-part> <tp:taxon-name-part taxon-name-part-type="species" reg="ethelianus">ethelianus</tp:taxon-name-part></tp:taxon-name></italic> sp. nov. by the discal pore located towards the elytral edge, and from <italic><tp:taxon-name><tp:taxon-name-part taxon-name-part-type="genus" reg="Gilesdytes">G.</tp:taxon-name-part> <tp:taxon-name-part taxon-name-part-type="species" reg="pardooanus">pardooanus</tp:taxon-name-part></tp:taxon-name></italic> sp. nov. by the lateral edge of the pronotum smooth, non-denticulate, near the basal angle.</p></tp:treatment-sec><tp:treatment-sec sec-type="description" id="SECID0EK2AK"><title>Description of the ♂.</title><p><abbrev xmlns:xlink="http://www.w3.org/1999/xlink" xlink:title="total length" id="ABBRID0EQ2AK" xlink:type="simple">TL</abbrev> 1.29 mm. <bold><italic>Body</italic></bold> elongated, depigmented, yellow-testaceous; integument shiny, with evident microsculpture, and covered with sparse and relatively long pubescence.</p><p><bold><italic>Head</italic></bold> relatively large, narrower than the pronotum. Labium bearing a median tooth. Antennae short, robust, moniliform, just exceeding the base of the pronotum when stretched backwards. Fronto-clypeal furrow slightly distinct; subrectilinear anterior margin of epistome.</p><p><bold><italic>Pronotum</italic></bold> subrectangular, slightly transverse (max. width / max. length ratio = 1.04), maximum width at the anterior third, very wide basal border, slightly wider than anterior border. Pronotum sides anteriorly poorly arcuate, posteriorly subrectilinear, gently convergent, and laterally smooth, non-denticulate, but distinctly emarginated before the base. Anterior angles rounded, not prominent; posterior angles not protruding externally, rounded at the vertex. Disc slightly convex, with sparse and relatively long pubescence; median groove very shallow, slightly marked. Marginal groove relatively wide and flat, much enlarged near the base; anterior marginal setae inserted inside the marginal groove, approximately on the anterior third; basal setae inserted approximately on the posterior angles.</p><p><bold><italic>Legs</italic></bold> long and slender, with metatrochanters normal and metafemora unarmed. Males with two dilated protarsomeres without adhesive phanerae.</p><p><bold><italic>Elytra</italic></bold> subrectangular, very elongated (max. length/max. width ratio = 1.94), maximum width at the anterior 7<sup>th</sup>, not emarginated before apex. Disc poorly convex; integument shiny, with evident microsculpture and relatively long, sparse, upright pubescence. Humeri marked, almost right; post-humeral margin denticulate, with distinct crenulations up to the base of the apical 5<sup>th</sup> of the elytron; elytral apices not separately rounded. Marginal groove wide and evident up to the 8<sup>th</sup> pore of the umbilicate series.</p><p><bold><italic>Chaetotaxy</italic></bold>: scutellar pore large, foveate. Umbilicate series with 1<sup>st</sup>, 2<sup>nd</sup>, and 3<sup>rd</sup> pores of the humeral group not equidistant, 2<sup>nd</sup> and 3<sup>rd</sup> pores closest; 4<sup>th</sup> pore clearly farther from the 3<sup>rd</sup> one and placed at the end of the basal third of the elytron; 5<sup>th</sup> pore placed just after the middle length of the elytron; 5<sup>th</sup> and 6<sup>th</sup> pores spaced out ca. 1/3 of the distance from 6<sup>th</sup> and 7<sup>th</sup>; 7<sup>th</sup>, 8<sup>th</sup>, and 9<sup>th</sup> pores almost equidistant and slightly displaced onto the disc, 8<sup>th</sup> pore placed after the 9<sup>th</sup> one. A single discal seta placed laterally towards the edge of the disc and located between the 7<sup>th</sup> and 9<sup>th</sup> pores.</p><p><bold><italic>Aedeagus</italic></bold> (Fig. <xref ref-type="fig" rid="F13">39</xref>) relatively small, median lobe long, slender, subrectilinear, with evident basal bulb; ventral margin poorly and gently curved from the basal bulb to the apex; apical blade evident, but short. Endophallus with a median, sinuate, sclerified phanera. Left paramere slender and very elongated, reaching the distal fifth of the median lobe, and bearing two setae; right paramere shorter than the left one.</p><p><bold>Female.</bold> See <xref ref-type="bibr" rid="B7">Baehr and Main (2016)</xref>.</p></tp:treatment-sec><tp:treatment-sec sec-type="distribution" id="SECID0EZ5AK"><title>Distribution.</title><p><italic><tp:taxon-name><tp:taxon-name-part taxon-name-part-type="genus" reg="Gilesdytes">Gilesdytes</tp:taxon-name-part> <tp:taxon-name-part taxon-name-part-type="species" reg="vixsulcatus">vixsulcatus</tp:taxon-name-part></tp:taxon-name></italic> is known from two localities approximately 85–90 km NW of Newman, Pilbara, <abbrev xmlns:xlink="http://www.w3.org/1999/xlink" xlink:title="Western Australia" id="ABBRID0EK6AK" xlink:type="simple">WA</abbrev>. The distance between the two collection points is ca. 30 km.</p></tp:treatment-sec><tp:treatment-sec><!--Section generated to contain objects referenced in tp:taxon-treatment.--><fig id="F13" position="float" orientation="portrait"><object-id xmlns:xlink="http://www.w3.org/1999/xlink" content-type="doi" xlink:type="simple">10.3897/zookeys.1044.58844.figures38-42</object-id><object-id xmlns:xlink="http://www.w3.org/1999/xlink" content-type="arpha" xlink:type="simple">3F508AA9-0125-5BCA-813B-8C59335BC95C</object-id><label>Figures 38–42.</label><caption><p><italic><tp:taxon-name><tp:taxon-name-part taxon-name-part-type="genus" reg="Gilesdytes">Gilesdytes</tp:taxon-name-part></tp:taxon-name></italic> gen. et spp. nov., habitus (<bold>38, 40, 41</bold>) aedeagus in lateral view (<bold>39, 42</bold>) <bold>38, 39</bold><italic><tp:taxon-name><tp:taxon-name-part taxon-name-part-type="genus" reg="Gracilanillus">G.</tp:taxon-name-part> <tp:taxon-name-part taxon-name-part-type="species" reg="vixsulcatus">vixsulcatus</tp:taxon-name-part></tp:taxon-name></italic> (Baehr and Main), ♂ <bold>40</bold><italic><tp:taxon-name><tp:taxon-name-part taxon-name-part-type="genus" reg="Gilesdytes">G.</tp:taxon-name-part> <tp:taxon-name-part taxon-name-part-type="species" reg="pardooanus">pardooanus</tp:taxon-name-part></tp:taxon-name></italic> sp. nov., <abbrev xmlns:xlink="http://www.w3.org/1999/xlink" xlink:title="Holotype" id="ABBRID0E1RAK" xlink:type="simple">HT</abbrev> ♀ <bold>41, 42</bold><italic><tp:taxon-name><tp:taxon-name-part taxon-name-part-type="genus" reg="Gilesdytes">G.</tp:taxon-name-part> <tp:taxon-name-part taxon-name-part-type="species" reg="ethelianus">ethelianus</tp:taxon-name-part></tp:taxon-name></italic> sp. nov., <abbrev xmlns:xlink="http://www.w3.org/1999/xlink" xlink:title="Holotype" id="ABBRID0ELSAK" xlink:type="simple">HT</abbrev> ♂. Scale bars: 0.1 mm.</p></caption><graphic xmlns:xlink="http://www.w3.org/1999/xlink" xlink:href="zookeys-1044-269-g013.jpg" position="float" orientation="portrait" xlink:type="simple" id="oo_553772.jpg"><uri content-type="original_file" xlink:type="simple">https://binary.pensoft.net/fig/553772</uri></graphic></fig></tp:treatment-sec><ref-list><ref id="B7"><mixed-citation xmlns:xlink="http://www.w3.org/1999/xlink" xlink:type="simple"><person-group><name name-style="western"><surname>Baehr</surname><given-names>M</given-names></name><name name-style="western"><surname>Main</surname><given-names>D</given-names></name></person-group> (<year>2016</year>) <article-title>New genera and species of subterranean Anilline <tp:taxon-name><tp:taxon-name-part taxon-name-part-type="tribe">Bembidiini</tp:taxon-name-part></tp:taxon-name> from the Pilbara, northwestern Australia (<tp:taxon-name><tp:taxon-name-part taxon-name-part-type="class">Insecta</tp:taxon-name-part></tp:taxon-name>: <tp:taxon-name><tp:taxon-name-part taxon-name-part-type="order">Coleoptera</tp:taxon-name-part></tp:taxon-name>: <tp:taxon-name><tp:taxon-name-part taxon-name-part-type="family">Carabidae</tp:taxon-name-part></tp:taxon-name>: <tp:taxon-name><tp:taxon-name-part taxon-name-part-type="tribe">Bembidiini</tp:taxon-name-part></tp:taxon-name>: <tp:taxon-name><tp:taxon-name-part taxon-name-part-type="subtribe">Anillina</tp:taxon-name-part></tp:taxon-name>).</article-title><source>Records of the Western Australian Museum</source><volume>31</volume>: <fpage>59</fpage>–<lpage>89</lpage>. <ext-link xlink:type="simple" ext-link-type="doi" xlink:href="10.18195/issn.0312-3162.31(2).2016.059-089">https://doi.org/10.18195/issn.0312-3162.31(2).2016.059-089</ext-link></mixed-citation></ref><ref id="B12"><mixed-citation xmlns:xlink="http://www.w3.org/1999/xlink" xlink:type="simple"><person-group><name name-style="western"><surname>Giachino</surname><given-names>PM</given-names></name></person-group> (<year>2005</year>) <article-title>Revision of the Australian <tp:taxon-name><tp:taxon-name-part taxon-name-part-type="subtribe">Anillina</tp:taxon-name-part></tp:taxon-name> (<tp:taxon-name><tp:taxon-name-part taxon-name-part-type="order">Coleoptera</tp:taxon-name-part></tp:taxon-name>, <tp:taxon-name><tp:taxon-name-part taxon-name-part-type="family">Carabidae</tp:taxon-name-part></tp:taxon-name>, <tp:taxon-name><tp:taxon-name-part taxon-name-part-type="tribe">Bembidiini</tp:taxon-name-part></tp:taxon-name>).</article-title> In: <person-group><name name-style="western"><surname>Daccordi</surname><given-names>M</given-names></name><name name-style="western"><surname>Giachino</surname><given-names>PM</given-names></name></person-group> (<role>Eds</role>) <issue-title>Results of the Zoological Missions to Australia of the Regional Museum of Natural Sciences of Turin. II.</issue-title><source>Monografie del Museo regionale di Scienze naturali, Torino</source><volume>42</volume>: <fpage>137</fpage>–<lpage>238</lpage>.</mixed-citation></ref><ref id="B16"><mixed-citation xmlns:xlink="http://www.w3.org/1999/xlink" xlink:type="simple"><person-group><name name-style="western"><surname>Giachino</surname><given-names>PM</given-names></name><name name-style="western"><surname>Vailati</surname><given-names>D</given-names></name></person-group> (<year>2011</year>) <article-title>Review of the <tp:taxon-name><tp:taxon-name-part taxon-name-part-type="subtribe">Anillina</tp:taxon-name-part></tp:taxon-name> of Greece (<tp:taxon-name><tp:taxon-name-part taxon-name-part-type="order">Coleoptera</tp:taxon-name-part></tp:taxon-name>, <tp:taxon-name><tp:taxon-name-part taxon-name-part-type="family">Carabidae</tp:taxon-name-part></tp:taxon-name>, <tp:taxon-name><tp:taxon-name-part taxon-name-part-type="tribe">Bembidiini</tp:taxon-name-part></tp:taxon-name>).</article-title><source>Biodiversity Journal, monograph</source><volume>1</volume>: <fpage>1</fpage>–<lpage>112</lpage>.</mixed-citation></ref></ref-list></tp:taxon-treatment>
