# Supplementary material for: A rich fauna of subterranean short-range endemic Anillini (Coleoptera, Carabidae, Trechinae) from semi-arid regions of Western Australia
Source: Zookeys. 2021 Jun 16;1044:269–337. doi: 10.3897/zookeys.1044.58844 (PMC8222277; doi:10.3897/zookeys.1044.58844)
Supplement: XML Treatment for Gilesdytes pardooanus [file zookeys.1044.58844-treatment25.xml]

<!DOCTYPE tp:taxon-treatment
  PUBLIC "-//TaxonX//DTD Taxonomic Treatment Publishing DTD v0 20100105//EN" "tax-treatment-NSO.dtd">
<tp:taxon-treatment xmlns:tp="http://www.plazi.org/taxpub"><tp:treatment-meta><kwd-group><label>Taxon classification</label><kwd><named-content xmlns:xlink="http://www.w3.org/1999/xlink" content-type="kingdom">Animalia</named-content></kwd><kwd><named-content xmlns:xlink="http://www.w3.org/1999/xlink" content-type="order">Coleoptera</named-content></kwd><kwd><named-content xmlns:xlink="http://www.w3.org/1999/xlink" content-type="family">Carabidae</named-content></kwd></kwd-group><mixed-citation publication-type="journal"><person-group><name><surname>Giachino</surname><given-names>Pier Mauro</given-names></name><name><surname>Eberhard</surname><given-names>Stefan</given-names></name><name><surname>Perina</surname><given-names>Giulia</given-names></name></person-group><article-title>A rich fauna of subterranean short-range endemic <tp:taxon-name><tp:taxon-name-part taxon-name-part-type="tribe">Anillini</tp:taxon-name-part></tp:taxon-name> (<tp:taxon-name><tp:taxon-name-part taxon-name-part-type="order">Coleoptera</tp:taxon-name-part></tp:taxon-name>, <tp:taxon-name><tp:taxon-name-part taxon-name-part-type="family">Carabidae</tp:taxon-name-part></tp:taxon-name>, <tp:taxon-name><tp:taxon-name-part taxon-name-part-type="subfamily">Trechinae</tp:taxon-name-part></tp:taxon-name>) from semi-arid regions of Western Australia</article-title><source>Zookeys</source><day>16</day><month>6</month><year>2021</year><volume>1044</volume><fpage>269</fpage><lpage>337</lpage><pub-id pub-id-type="doi">10.3897/zookeys.1044.58844</pub-id></mixed-citation></tp:treatment-meta><tp:nomenclature><tp:taxon-name><object-id xmlns:xlink="http://www.w3.org/1999/xlink" content-type="arpha" xlink:type="simple">58350F0D-FB39-5420-A21F-A7B88BC2A649</object-id>
              <tp:taxon-name-part taxon-name-part-type="genus" reg="Gilesdytes">Gilesdytes</tp:taxon-name-part>
              <tp:taxon-name-part taxon-name-part-type="species" reg="pardooanus">pardooanus</tp:taxon-name-part>
              <object-id xmlns:xlink="http://www.w3.org/1999/xlink" content-type="zoobank" xlink:type="simple">http://zoobank.org/7603781D-4B6F-4CA0-AC1B-B29077C99F4D</object-id>
            </tp:taxon-name><tp:taxon-status xmlns:xlink="http://www.w3.org/1999/xlink" xlink:type="simple">sp. nov.</tp:taxon-status><xref ref-type="fig" rid="F13">Fig. 40</xref></tp:nomenclature><tp:treatment-sec sec-type="type locality" id="SECID0E1ABK"><title>Type locality.</title><p><abbrev xmlns:xlink="http://www.w3.org/1999/xlink" xlink:title="Western Australia" id="ABBRID0EABBK" xlink:type="simple">WA</abbrev>, Pilbara, 100 km E of Port Hedland, Pardoo Mine, <named-content xmlns:xlink="http://www.w3.org/1999/xlink" content-type="dwc:verbatimCoordinates" xlink:type="simple"><named-content content-type="geo-json" specific-use="{&#34;type&#34;:&#34;Point&#34;,&#34;coordinates&#34;:[119.177467,-20.288811]}" id="NCID0EHBBK" xlink:type="simple">20°17'19.72"S, 119°10'38.88"E</named-content></named-content>.</p></tp:treatment-sec><tp:treatment-sec sec-type="Type series" id="SECID0EMBBK"><title>Type series.</title><p><abbrev xmlns:xlink="http://www.w3.org/1999/xlink" xlink:title="Holotype" id="ABBRID0ESBBK" xlink:type="simple">HT</abbrev> ♀, <abbrev xmlns:xlink="http://www.w3.org/1999/xlink" xlink:title="Western Australia" id="ABBRID0EWBBK" xlink:type="simple">WA</abbrev>, Pilbara, 100 km E of Port Hedland, Pardoo Mine, (WGS84) <named-content xmlns:xlink="http://www.w3.org/1999/xlink" content-type="dwc:verbatimCoordinates" xlink:type="simple"><named-content content-type="geo-json" specific-use="{&#34;type&#34;:&#34;Point&#34;,&#34;coordinates&#34;:[119.177467,-20.288811]}" id="NCID0E4BBK" xlink:type="simple">20°17'19.72"S, 119°10'38.88"E</named-content></named-content>, N. Stevens, 02 Oct. 2007, Trog. Trap (PDRC779-LN743), Western Australian Museum Entomology Reg. no. 82634 (<named-content xmlns:xlink="http://www.w3.org/1999/xlink" content-type="dwc:institutional_code" xlink:type="simple">WAM</named-content>).</p></tp:treatment-sec><tp:treatment-sec sec-type="Differential diagnosis" id="SECID0EHCBK"><title>Differential diagnosis.</title><p>Medium sized species (<abbrev xmlns:xlink="http://www.w3.org/1999/xlink" xlink:title="total length" id="ABBRID0ENCBK" xlink:type="simple">TL</abbrev> mm 2.11), easily distinguishable from <italic><tp:taxon-name><tp:taxon-name-part taxon-name-part-type="genus" reg="Gilesdytes">G.</tp:taxon-name-part> <tp:taxon-name-part taxon-name-part-type="species" reg="ethelianus">ethelianus</tp:taxon-name-part></tp:taxon-name></italic> sp. nov. by the discal pore placed towards the elytral edge, and from <italic><tp:taxon-name><tp:taxon-name-part taxon-name-part-type="genus" reg="Gracilanillus">G.</tp:taxon-name-part> <tp:taxon-name-part taxon-name-part-type="species" reg="vixsulcatus">vixsulcatus</tp:taxon-name-part></tp:taxon-name></italic> by the denticulate lateral edge of the pronotum before the basal angle.</p></tp:treatment-sec><tp:treatment-sec sec-type="description" id="SECID0EHDBK"><title>Description of the <abbrev xmlns:xlink="http://www.w3.org/1999/xlink" xlink:title="Holotype" id="ABBRID0EMDBK" xlink:type="simple">HT</abbrev> ♀.</title><p><abbrev xmlns:xlink="http://www.w3.org/1999/xlink" xlink:title="total length" id="ABBRID0ESDBK" xlink:type="simple">TL</abbrev> 2.11 mm. <bold><italic>Body</italic></bold> elongated, depigmented, testaceous; integument shiny, with evident microsculpture, covered with very sparse and short pubescence.</p><p><bold><italic>Head</italic></bold> relatively large, narrower than pronotum. Labium bearing a median tooth. Antennae short and delicate, moniliform, just exceeding the base of the pronotum when stretched backwards. Fronto-clypeal furrow slightly distinct; anterior margin of the epistome subrectilinear.</p><p><bold><italic>Pronotum</italic></bold> subrectangular, slightly transverse (max. width / max. length ratio = 1.05), maximum width at the anterior third, with very wide basal border, slightly wider than anterior border, pronotum sides anteriorly poorly arcuate, and laterally-posteriorly denticulate before the basal angles. Anterior angles obtuse, slightly prominent; posterior angles sub squared not protruding, gently rounded at the vertex. Disc slightly convex, with very sparse and short pubescence; median groove very shallow, faintly marked. Marginal groove relatively wide and flat, very enlarged near the base; anterior marginal setae inserted inside marginal groove, approximately on the anterior fifth; basal setae inserted approximately on the posterior angles.</p><p><bold><italic>Legs</italic></bold> long and slender, with metatrochanters normal and metafemora unarmed.</p><p><bold><italic>Elytra</italic></bold> subrectangular, very elongated (max. length/max. width ratio = 1.92), maximum width at the anterior 3<sup>rd</sup>, slightly emarginated before apex. Disc poorly convex; integument shiny, with evident microsculpture and very short, sparse and upright pubescence. Humeri hardly marked, almost right; post-humeral margin denticulate, with distinct crenulations up to the 9<sup>th</sup> pore of the umbilicate series; elytral apices not separately rounded. Marginal groove wide and evident up to the 8<sup>th</sup> pore of the umbilicate series.</p><p><bold><italic>Chaetotaxy</italic></bold>: scutellar pore large, foveate. Umbilicate series with 1<sup>st</sup>, 2<sup>nd</sup>, and 3<sup>rd</sup> pores of the humeral group almost equidistant; 4<sup>th</sup> pore slightly displaced onto the disc and clearly farther from the 3<sup>rd</sup> pore, placed at the end of the basal third of the elytron; 5<sup>th</sup> pore placed just after the middle length of the elytron; 5<sup>th</sup> and 6<sup>th</sup> ones spaced out ca. the 1/3 of the distance from 6<sup>th</sup> and 7<sup>th</sup>; 7<sup>th</sup>, 8<sup>th</sup>, and 9<sup>th</sup> not equidistant, 8<sup>th</sup> and 9<sup>th</sup> pores closest, 8<sup>th</sup> pore located after the 9<sup>th</sup> one; 8<sup>th</sup> slightly displaced onto the disc. One single discal seta laterally placed towards the edge, at the level of the 9<sup>th</sup> pore.</p><p><bold>Male.</bold> Unknown.</p></tp:treatment-sec><tp:treatment-sec sec-type="etymology" id="SECID0EMGBK"><title>Etymology.</title><p>The name of the species comes from the type locality Pardoo, in the Pilbara region (<abbrev xmlns:xlink="http://www.w3.org/1999/xlink" xlink:title="Western Australia" id="ABBRID0ESGBK" xlink:type="simple">WA</abbrev>).</p></tp:treatment-sec><tp:treatment-sec sec-type="distribution" id="SECID0EWGBK"><title>Distribution.</title><p><italic><tp:taxon-name><tp:taxon-name-part taxon-name-part-type="genus" reg="Gilesdytes">Gilesdytes</tp:taxon-name-part> <tp:taxon-name-part taxon-name-part-type="species" reg="pardooanus">pardooanus</tp:taxon-name-part></tp:taxon-name></italic> sp. nov. is known only from the type locality (Pardoo Mine), 100 km E of Port Hedland, Pilbara, <abbrev xmlns:xlink="http://www.w3.org/1999/xlink" xlink:title="Western Australia" id="ABBRID0EHHBK" xlink:type="simple">WA</abbrev>.</p></tp:treatment-sec><tp:treatment-sec><!--Section generated to contain objects referenced in tp:taxon-treatment.--><fig id="F13" position="float" orientation="portrait"><object-id xmlns:xlink="http://www.w3.org/1999/xlink" content-type="doi" xlink:type="simple">10.3897/zookeys.1044.58844.figures38-42</object-id><object-id xmlns:xlink="http://www.w3.org/1999/xlink" content-type="arpha" xlink:type="simple">3F508AA9-0125-5BCA-813B-8C59335BC95C</object-id><label>Figures 38–42.</label><caption><p><italic><tp:taxon-name><tp:taxon-name-part taxon-name-part-type="genus" reg="Gilesdytes">Gilesdytes</tp:taxon-name-part></tp:taxon-name></italic> gen. et spp. nov., habitus (<bold>38, 40, 41</bold>) aedeagus in lateral view (<bold>39, 42</bold>) <bold>38, 39</bold><italic><tp:taxon-name><tp:taxon-name-part taxon-name-part-type="genus" reg="Gracilanillus">G.</tp:taxon-name-part> <tp:taxon-name-part taxon-name-part-type="species" reg="vixsulcatus">vixsulcatus</tp:taxon-name-part></tp:taxon-name></italic> (Baehr and Main), ♂ <bold>40</bold><italic><tp:taxon-name><tp:taxon-name-part taxon-name-part-type="genus" reg="Gilesdytes">G.</tp:taxon-name-part> <tp:taxon-name-part taxon-name-part-type="species" reg="pardooanus">pardooanus</tp:taxon-name-part></tp:taxon-name></italic> sp. nov., <abbrev xmlns:xlink="http://www.w3.org/1999/xlink" xlink:title="Holotype" id="ABBRID0E1RAK" xlink:type="simple">HT</abbrev> ♀ <bold>41, 42</bold><italic><tp:taxon-name><tp:taxon-name-part taxon-name-part-type="genus" reg="Gilesdytes">G.</tp:taxon-name-part> <tp:taxon-name-part taxon-name-part-type="species" reg="ethelianus">ethelianus</tp:taxon-name-part></tp:taxon-name></italic> sp. nov., <abbrev xmlns:xlink="http://www.w3.org/1999/xlink" xlink:title="Holotype" id="ABBRID0ELSAK" xlink:type="simple">HT</abbrev> ♂. Scale bars: 0.1 mm.</p></caption><graphic xmlns:xlink="http://www.w3.org/1999/xlink" xlink:href="zookeys-1044-269-g013.jpg" position="float" orientation="portrait" xlink:type="simple" id="oo_553772.jpg"><uri content-type="original_file" xlink:type="simple">https://binary.pensoft.net/fig/553772</uri></graphic></fig></tp:treatment-sec></tp:taxon-treatment>
