# Supplementary material for: A rich fauna of subterranean short-range endemic Anillini (Coleoptera, Carabidae, Trechinae) from semi-arid regions of Western Australia
Source: Zookeys. 2021 Jun 16;1044:269–337. doi: 10.3897/zookeys.1044.58844 (PMC8222277; doi:10.3897/zookeys.1044.58844)
Supplement: XML Treatment for Gilesdytes ethelianus [file zookeys.1044.58844-treatment26.xml]

<!DOCTYPE tp:taxon-treatment
  PUBLIC "-//TaxonX//DTD Taxonomic Treatment Publishing DTD v0 20100105//EN" "tax-treatment-NSO.dtd">
<tp:taxon-treatment xmlns:tp="http://www.plazi.org/taxpub"><tp:treatment-meta><kwd-group><label>Taxon classification</label><kwd><named-content xmlns:xlink="http://www.w3.org/1999/xlink" content-type="kingdom">Animalia</named-content></kwd><kwd><named-content xmlns:xlink="http://www.w3.org/1999/xlink" content-type="order">Coleoptera</named-content></kwd><kwd><named-content xmlns:xlink="http://www.w3.org/1999/xlink" content-type="family">Carabidae</named-content></kwd></kwd-group><mixed-citation publication-type="journal"><person-group><name><surname>Giachino</surname><given-names>Pier Mauro</given-names></name><name><surname>Eberhard</surname><given-names>Stefan</given-names></name><name><surname>Perina</surname><given-names>Giulia</given-names></name></person-group><article-title>A rich fauna of subterranean short-range endemic <tp:taxon-name><tp:taxon-name-part taxon-name-part-type="tribe">Anillini</tp:taxon-name-part></tp:taxon-name> (<tp:taxon-name><tp:taxon-name-part taxon-name-part-type="order">Coleoptera</tp:taxon-name-part></tp:taxon-name>, <tp:taxon-name><tp:taxon-name-part taxon-name-part-type="family">Carabidae</tp:taxon-name-part></tp:taxon-name>, <tp:taxon-name><tp:taxon-name-part taxon-name-part-type="subfamily">Trechinae</tp:taxon-name-part></tp:taxon-name>) from semi-arid regions of Western Australia</article-title><source>Zookeys</source><day>16</day><month>6</month><year>2021</year><volume>1044</volume><fpage>269</fpage><lpage>337</lpage><pub-id pub-id-type="doi">10.3897/zookeys.1044.58844</pub-id></mixed-citation></tp:treatment-meta><tp:nomenclature><tp:taxon-name><object-id xmlns:xlink="http://www.w3.org/1999/xlink" content-type="arpha" xlink:type="simple">29EADDB5-1486-56E2-B03F-27A50A3C8BEC</object-id>
              <tp:taxon-name-part taxon-name-part-type="genus" reg="Gilesdytes">Gilesdytes</tp:taxon-name-part>
              <tp:taxon-name-part taxon-name-part-type="species" reg="ethelianus">ethelianus</tp:taxon-name-part>
              <object-id xmlns:xlink="http://www.w3.org/1999/xlink" content-type="zoobank" xlink:type="simple">http://zoobank.org/DEE7D80F-D1DD-4951-876F-2D67E1357976</object-id>
            </tp:taxon-name><tp:taxon-status xmlns:xlink="http://www.w3.org/1999/xlink" xlink:type="simple">sp. nov.</tp:taxon-status><xref ref-type="fig" rid="F13">Figs 41</xref><xref ref-type="fig" rid="F13">, 42</xref></tp:nomenclature><tp:treatment-sec sec-type="type locality" id="SECID0E2IBK"><title>Type locality.</title><p><abbrev xmlns:xlink="http://www.w3.org/1999/xlink" xlink:title="Western Australia" id="ABBRID0EBJBK" xlink:type="simple">WA</abbrev>, Pilbara, 11 km ENE Newman, Ethel Gorge, <named-content xmlns:xlink="http://www.w3.org/1999/xlink" content-type="dwc:verbatimCoordinates" xlink:type="simple"><named-content content-type="geo-json" specific-use="{&#34;type&#34;:&#34;Point&#34;,&#34;coordinates&#34;:[119.861570,-23.306160]}" id="NCID0EIJBK" xlink:type="simple">23°18'22.176S, 119°51'41.652E</named-content></named-content>.</p></tp:treatment-sec><tp:treatment-sec sec-type="Type series" id="SECID0ENJBK"><title>Type series.</title><p><abbrev xmlns:xlink="http://www.w3.org/1999/xlink" xlink:title="Holotype" id="ABBRID0ETJBK" xlink:type="simple">HT</abbrev> ♂ (remains), <abbrev xmlns:xlink="http://www.w3.org/1999/xlink" xlink:title="Western Australia" id="ABBRID0EXJBK" xlink:type="simple">WA</abbrev>, Pilbara, 11 km ENE Newman, Ethel Gorge, <named-content xmlns:xlink="http://www.w3.org/1999/xlink" content-type="dwc:verbatimCoordinates" xlink:type="simple"><named-content content-type="geo-json" specific-use="{&#34;type&#34;:&#34;Point&#34;,&#34;coordinates&#34;:[119.861570,-23.306160]}" id="NCID0E5JBK" xlink:type="simple">23°18'22.176S, 119°51'41.652E</named-content></named-content> (WGS84), P. Bell, S. Catomore, 05 Nov. 2010, Stygo. Net haul; (BHP021_W262-10:0697e) Western Australian Museum Entomology Reg. no. 82608 (<named-content xmlns:xlink="http://www.w3.org/1999/xlink" content-type="dwc:institutional_code" xlink:type="simple">WAM</named-content>).</p></tp:treatment-sec><tp:treatment-sec sec-type="notes" id="SECID0EIKBK"><title>Note.</title><p>The only specimen collected had head, prothorax and legs missing (excluding one trochanter), however the remaining characters available were not comparable with other species described, and the presence of aedeagus allowed us to describe the new species.</p><p>The taxon <italic><tp:taxon-name><tp:taxon-name-part taxon-name-part-type="genus" reg="Gilesdytes"/><tp:taxon-name-part taxon-name-part-type="species" reg="ethelianus">ethelianus</tp:taxon-name-part></tp:taxon-name></italic> sp. nov., based on elytra and aedeagus morphology, is provisionally assigned to the genus <italic><tp:taxon-name><tp:taxon-name-part taxon-name-part-type="genus" reg="Gilesdytes">Gilesdytes</tp:taxon-name-part></tp:taxon-name></italic>.</p></tp:treatment-sec><tp:treatment-sec sec-type="Differential diagnosis" id="SECID0EALBK"><title>Differential diagnosis.</title><p>Small sized species (estimated <abbrev xmlns:xlink="http://www.w3.org/1999/xlink" xlink:title="total length" id="ABBRID0EGLBK" xlink:type="simple">TL</abbrev> mm 1.30), easily distinguishable from <italic><tp:taxon-name><tp:taxon-name-part taxon-name-part-type="genus" reg="Gilesdytes">G.</tp:taxon-name-part> <tp:taxon-name-part taxon-name-part-type="species" reg="pardooanus">pardooanus</tp:taxon-name-part></tp:taxon-name></italic> sp. nov. and from <italic><tp:taxon-name><tp:taxon-name-part taxon-name-part-type="genus" reg="Gracilanillus">G.</tp:taxon-name-part> <tp:taxon-name-part taxon-name-part-type="species" reg="vixsulcatus">vixsulcatus</tp:taxon-name-part></tp:taxon-name></italic> by the discal pore placed in the middle of elytron, not located towards its edge.</p></tp:treatment-sec><tp:treatment-sec sec-type="description" id="SECID0EAMBK"><title>Description of the <abbrev xmlns:xlink="http://www.w3.org/1999/xlink" xlink:title="Holotype" id="ABBRID0EFMBK" xlink:type="simple">HT</abbrev> ♂.</title><p>Estimated <abbrev xmlns:xlink="http://www.w3.org/1999/xlink" xlink:title="total length" id="ABBRID0ELMBK" xlink:type="simple">TL</abbrev> mm 1.30.</p><p><bold><italic>Elytra</italic></bold> (Fig. <xref ref-type="fig" rid="F13">41</xref>) subrectangular (total length = mm 0.77), very elongated (max. length/max. width ratio = 1.94), maximum width near the middle, slightly emarginated before apex. Disc poorly convex; shiny, integument testaceous, with evident microsculpture and very short, sparse and upright pubescence. Humeri hardly marked, almost right; post-humeral margin denticulate, with distinct crenulation up to the 8<sup>th</sup>, 9<sup>th</sup> pores of the umbilicate series; elytral apices not separately rounded. Marginal groove wide and evident up to the 7<sup>th</sup> pore of the umbilicate series.</p><p><bold><italic>Chaetotaxy</italic></bold>: scutellar pore large, foveate. Umbilicate series with the 1<sup>st</sup>, 2<sup>nd</sup> and 3<sup>rd</sup> pores of the humeral group almost equidistant; 4<sup>th</sup> pore clearly farther from the 3<sup>rd</sup>, placed after the end of the basal third of the elytron; 5<sup>th</sup> pore placed just after the middle length of the elytron; 5<sup>th</sup> and 6<sup>th</sup> pores spaced out ca. the 1/3 of the distance from 6<sup>th</sup> and 7<sup>th</sup> ones; 7<sup>th</sup>, 8<sup>th</sup> and 9<sup>th</sup> pores not equidistant, with 8<sup>th</sup> and 9<sup>th</sup> pores closest. Due to setae missing it is impossible to determine if the 8<sup>th</sup> pore is placed after the 9<sup>th</sup> one; 7<sup>th</sup> pore displaced onto the disc. One single discal seta not laterally located towards the edge and placed at the level of the 7<sup>th</sup> pore.</p><p><bold><italic><tp:taxon-name><tp:taxon-name-part taxon-name-part-type="genus" reg="Metatrochanters">Metatrochanters</tp:taxon-name-part></tp:taxon-name></italic></bold> unarmed in the male.</p><p><bold><italic>Aedeagus</italic></bold> (Fig. <xref ref-type="fig" rid="F13">42</xref>) relatively small, median lobe long, slender, subrectilinear, with basal bulb well-shaped; ventral margin poorly and gently curved from basal bulb to apex; apical blade short and poorly evident. Endophallus with a subapical, bisinuate, sclerified phanera. Parameres missing.</p></tp:treatment-sec><tp:treatment-sec sec-type="etymology" id="SECID0EEPBK"><title>Etymology.</title><p>The name comes from the Ethel Gorge type locality.</p></tp:treatment-sec><tp:treatment-sec sec-type="distribution" id="SECID0EJPBK"><title>Distribution.</title><p><italic><tp:taxon-name><tp:taxon-name-part taxon-name-part-type="genus" reg="Gilesdytes">Gilesdytes</tp:taxon-name-part> <tp:taxon-name-part taxon-name-part-type="species" reg="ethelianus">ethelianus</tp:taxon-name-part></tp:taxon-name></italic> sp. nov. is known only from the type locality (Ethel Gorge), 11 km ENE of Newman, Pilbara, <abbrev xmlns:xlink="http://www.w3.org/1999/xlink" xlink:title="Western Australia" id="ABBRID0E1PBK" xlink:type="simple">WA</abbrev>.</p></tp:treatment-sec><tp:treatment-sec><!--Section generated to contain objects referenced in tp:taxon-treatment.--><fig id="F13" position="float" orientation="portrait"><object-id xmlns:xlink="http://www.w3.org/1999/xlink" content-type="doi" xlink:type="simple">10.3897/zookeys.1044.58844.figures38-42</object-id><object-id xmlns:xlink="http://www.w3.org/1999/xlink" content-type="arpha" xlink:type="simple">3F508AA9-0125-5BCA-813B-8C59335BC95C</object-id><label>Figures 38–42.</label><caption><p><italic><tp:taxon-name><tp:taxon-name-part taxon-name-part-type="genus" reg="Gilesdytes">Gilesdytes</tp:taxon-name-part></tp:taxon-name></italic> gen. et spp. nov., habitus (<bold>38, 40, 41</bold>) aedeagus in lateral view (<bold>39, 42</bold>) <bold>38, 39</bold><italic><tp:taxon-name><tp:taxon-name-part taxon-name-part-type="genus" reg="Gracilanillus">G.</tp:taxon-name-part> <tp:taxon-name-part taxon-name-part-type="species" reg="vixsulcatus">vixsulcatus</tp:taxon-name-part></tp:taxon-name></italic> (Baehr and Main), ♂ <bold>40</bold><italic><tp:taxon-name><tp:taxon-name-part taxon-name-part-type="genus" reg="Gilesdytes">G.</tp:taxon-name-part> <tp:taxon-name-part taxon-name-part-type="species" reg="pardooanus">pardooanus</tp:taxon-name-part></tp:taxon-name></italic> sp. nov., <abbrev xmlns:xlink="http://www.w3.org/1999/xlink" xlink:title="Holotype" id="ABBRID0E1RAK" xlink:type="simple">HT</abbrev> ♀ <bold>41, 42</bold><italic><tp:taxon-name><tp:taxon-name-part taxon-name-part-type="genus" reg="Gilesdytes">G.</tp:taxon-name-part> <tp:taxon-name-part taxon-name-part-type="species" reg="ethelianus">ethelianus</tp:taxon-name-part></tp:taxon-name></italic> sp. nov., <abbrev xmlns:xlink="http://www.w3.org/1999/xlink" xlink:title="Holotype" id="ABBRID0ELSAK" xlink:type="simple">HT</abbrev> ♂. Scale bars: 0.1 mm.</p></caption><graphic xmlns:xlink="http://www.w3.org/1999/xlink" xlink:href="zookeys-1044-269-g013.jpg" position="float" orientation="portrait" xlink:type="simple" id="oo_553772.jpg"><uri content-type="original_file" xlink:type="simple">https://binary.pensoft.net/fig/553772</uri></graphic></fig></tp:treatment-sec></tp:taxon-treatment>
