# Supplementary material for: A rich fauna of subterranean short-range endemic Anillini (Coleoptera, Carabidae, Trechinae) from semi-arid regions of Western Australia
Source: Zookeys. 2021 Jun 16;1044:269–337. doi: 10.3897/zookeys.1044.58844 (PMC8222277; doi:10.3897/zookeys.1044.58844)
Supplement: XML Treatment for Pilbaradytes [file zookeys.1044.58844-treatment27.xml]

<!DOCTYPE tp:taxon-treatment
  PUBLIC "-//TaxonX//DTD Taxonomic Treatment Publishing DTD v0 20100105//EN" "tax-treatment-NSO.dtd">
<tp:taxon-treatment xmlns:tp="http://www.plazi.org/taxpub"><tp:treatment-meta><kwd-group><label>Taxon classification</label><kwd><named-content xmlns:xlink="http://www.w3.org/1999/xlink" content-type="kingdom">Animalia</named-content></kwd><kwd><named-content xmlns:xlink="http://www.w3.org/1999/xlink" content-type="order">Coleoptera</named-content></kwd><kwd><named-content xmlns:xlink="http://www.w3.org/1999/xlink" content-type="family">Carabidae</named-content></kwd></kwd-group><mixed-citation publication-type="journal"><person-group><name><surname>Giachino</surname><given-names>Pier Mauro</given-names></name><name><surname>Eberhard</surname><given-names>Stefan</given-names></name><name><surname>Perina</surname><given-names>Giulia</given-names></name></person-group><article-title>A rich fauna of subterranean short-range endemic <tp:taxon-name><tp:taxon-name-part taxon-name-part-type="tribe">Anillini</tp:taxon-name-part></tp:taxon-name> (<tp:taxon-name><tp:taxon-name-part taxon-name-part-type="order">Coleoptera</tp:taxon-name-part></tp:taxon-name>, <tp:taxon-name><tp:taxon-name-part taxon-name-part-type="family">Carabidae</tp:taxon-name-part></tp:taxon-name>, <tp:taxon-name><tp:taxon-name-part taxon-name-part-type="subfamily">Trechinae</tp:taxon-name-part></tp:taxon-name>) from semi-arid regions of Western Australia</article-title><source>Zookeys</source><day>16</day><month>6</month><year>2021</year><volume>1044</volume><fpage>269</fpage><lpage>337</lpage><pub-id pub-id-type="doi">10.3897/zookeys.1044.58844</pub-id></mixed-citation></tp:treatment-meta><tp:nomenclature><tp:taxon-name><object-id xmlns:xlink="http://www.w3.org/1999/xlink" content-type="arpha" xlink:type="simple">C37247B2-D72D-59BF-A50B-0BD4B4872D7F</object-id>
              <tp:taxon-name-part taxon-name-part-type="genus" reg="Pilbaradytes">Pilbaradytes</tp:taxon-name-part>
              <object-id xmlns:xlink="http://www.w3.org/1999/xlink" content-type="zoobank" xlink:type="simple">http://zoobank.org/2E0A19CC-11A0-4CBF-B48C-3A9DBB8235B3</object-id>
            </tp:taxon-name><tp:taxon-status xmlns:xlink="http://www.w3.org/1999/xlink" xlink:type="simple">gen. nov.</tp:taxon-status><xref ref-type="fig" rid="F14">Figs 43–45</xref></tp:nomenclature><tp:treatment-sec sec-type="type species" id="SECID0EGRBK"><title>Type species.</title><p><italic><tp:taxon-name><tp:taxon-name-part taxon-name-part-type="genus" reg="Pilbaradytes">Pilbaradytes</tp:taxon-name-part> <tp:taxon-name-part taxon-name-part-type="species" reg="abydosianus">abydosianus</tp:taxon-name-part></tp:taxon-name></italic> sp. nov.</p></tp:treatment-sec><tp:treatment-sec sec-type="diagnosis" id="SECID0EXRBK"><title>Diagnosis.</title><p>Included species strongly characterised by: lacking longitudinal elytral grooves, pronotum basal border as wide as anterior border, with sides posteriorly not or only slightly sinuate, basal seta of pronotum absent, one elytral discal seta placed near elytral edge, 8<sup>th</sup> pore of the umbilicate series placed after the 9<sup>th</sup> one (sensu <xref ref-type="bibr" rid="B16">Giachino and Vailati 2011</xref>), metafemora not dentate, labium tooth absent, median lobe of the aedeagus long and curved with parameres long and slender. Differs from <italic><tp:taxon-name><tp:taxon-name-part taxon-name-part-type="genus" reg="Magnanillus">Magnanillus</tp:taxon-name-part></tp:taxon-name></italic> Baher, 2017 by the absence of elytral longitudinal grooves, and by a single elytral discal seta (3 setae in <italic><tp:taxon-name><tp:taxon-name-part taxon-name-part-type="genus" reg="Magnanillus">Magnanillus</tp:taxon-name-part></tp:taxon-name></italic>).</p></tp:treatment-sec><tp:treatment-sec sec-type="description" id="SECID0ETSBK"><title>Description.</title><p>A genus of <tp:taxon-name><tp:taxon-name-part taxon-name-part-type="tribe">Anillini</tp:taxon-name-part></tp:taxon-name> with species of a medium size (<abbrev xmlns:xlink="http://www.w3.org/1999/xlink" xlink:title="total length" id="ABBRID0E5SBK" xlink:type="simple">TL</abbrev> mm 2.12–2.23), anophthalmous. Integument depigmented but well sclerified, with strong microsculpture and covered with short and sparse pubescence.</p><p><bold><italic>Head</italic></bold> as wide as, or narrower, than the pronotum base; mandibles short and simple, without hyperplasias. Maxillary palps ovoidal, swollen. Labium transverse, articulated; mentum not fused with submentum. Labial tooth absent. Antennae not strictly moniliform (with relatively elongated antennomeres).</p><p><bold><italic>Pronotum</italic></bold> squared, with sides smooth or serrulate, not or only slightly sinuate towards the basal third. Basal angles right or obtuse, sharp, not rounded; basal border as wide as or wider than anterior margin; presence of only one marginal seta, posterior seta absent.</p><p><bold><italic>Elytra</italic></bold> subrectangular, elongated, not separately rounded, not truncate and slightly emarginated apically; convex, without longitudinal grooves. Elytral striae missing (except for the sutural stria). Lateral margin, starting from the humeral area, hardly serrulate up to the level of 6<sup>th</sup> pore of the umbilicate series.</p><p>Scutellar pore present, large and umbilicate; umbilicate series of type B (sensu <xref ref-type="bibr" rid="B33">Jeannel 1963</xref>; <xref ref-type="bibr" rid="B16">Giachino and Vailati 2011</xref>) with the 8<sup>th</sup> pore placed after the 9<sup>th</sup> one; disc bearing one seta strictly located near the elytral edge.</p><p><bold><italic>Legs</italic></bold> relatively long and slender. In female, unarmed pro- and metafemora; metatrochanters normal; male legs unknown.</p><p><bold><italic>Aedeagus</italic></bold> relatively large; median lobe long, curved, with basal bulb of normal size. Parameres long, slender, bearing two apical setae. Endophallus without sclerified phanerae.</p></tp:treatment-sec><tp:treatment-sec sec-type="etymology" id="SECID0EVUBK"><title>Etymology.</title><p>Composite name coming from the Pilbara region with the suffix -<italic>dytes</italic> (diver). Gender masculine.</p></tp:treatment-sec><tp:treatment-sec sec-type="Species included" id="SECID0E4UBK"><title>Species included.</title><p>Currently two species belong to this genus:</p><p><italic><tp:taxon-name><tp:taxon-name-part taxon-name-part-type="genus" reg="Pilbaradytes">Pilbaradytes</tp:taxon-name-part> <tp:taxon-name-part taxon-name-part-type="species" reg="abydosianus">abydosianus</tp:taxon-name-part></tp:taxon-name></italic> sp. nov.</p><p><italic><tp:taxon-name><tp:taxon-name-part taxon-name-part-type="genus" reg="Pilbaradytes">Pilbaradytes</tp:taxon-name-part> <tp:taxon-name-part taxon-name-part-type="species" reg="webberianus">webberianus</tp:taxon-name-part></tp:taxon-name></italic> sp. nov.</p><fig id="F14" position="float" orientation="portrait"><object-id xmlns:xlink="http://www.w3.org/1999/xlink" content-type="doi" xlink:type="simple">10.3897/zookeys.1044.58844.figures43-45</object-id><object-id xmlns:xlink="http://www.w3.org/1999/xlink" content-type="arpha" xlink:type="simple">207D3ECB-6D51-5A5F-8FA0-5E1C605F13DE</object-id><label>Figures 43–45.</label><caption><p><italic><tp:taxon-name><tp:taxon-name-part taxon-name-part-type="genus" reg="Pilbaradytes">Pilbaradytes</tp:taxon-name-part></tp:taxon-name></italic> gen. et spp. nov., habitus (<bold>43, 45</bold>) aedeagus in lateral view (<bold>44</bold>) <bold>43, 44</bold><italic><tp:taxon-name><tp:taxon-name-part taxon-name-part-type="genus" reg="Pilbaradytes">P.</tp:taxon-name-part> <tp:taxon-name-part taxon-name-part-type="species" reg="abydosianus">abydosianus</tp:taxon-name-part></tp:taxon-name></italic> sp. nov., <abbrev xmlns:xlink="http://www.w3.org/1999/xlink" xlink:title="Holotype" id="ABBRID0E3WBK" xlink:type="simple">HT</abbrev> ♂ <bold>45</bold><italic><tp:taxon-name><tp:taxon-name-part taxon-name-part-type="genus" reg="Pilbaradytes">P.</tp:taxon-name-part> <tp:taxon-name-part taxon-name-part-type="species" reg="webberianus">webberianus</tp:taxon-name-part></tp:taxon-name></italic> sp. nov., <abbrev xmlns:xlink="http://www.w3.org/1999/xlink" xlink:title="Holotype" id="ABBRID0ENXBK" xlink:type="simple">HT</abbrev> ♀. Scale bars: 0.1 mm.</p></caption><graphic xmlns:xlink="http://www.w3.org/1999/xlink" xlink:href="zookeys-1044-269-g014.jpg" position="float" orientation="portrait" xlink:type="simple" id="oo_553773.jpg"><uri content-type="original_file" xlink:type="simple">https://binary.pensoft.net/fig/553773</uri></graphic></fig></tp:treatment-sec><ref-list><ref id="B16"><mixed-citation xmlns:xlink="http://www.w3.org/1999/xlink" xlink:type="simple"><person-group><name name-style="western"><surname>Giachino</surname><given-names>PM</given-names></name><name name-style="western"><surname>Vailati</surname><given-names>D</given-names></name></person-group> (<year>2011</year>) <article-title>Review of the <tp:taxon-name><tp:taxon-name-part taxon-name-part-type="subtribe">Anillina</tp:taxon-name-part></tp:taxon-name> of Greece (<tp:taxon-name><tp:taxon-name-part taxon-name-part-type="order">Coleoptera</tp:taxon-name-part></tp:taxon-name>, <tp:taxon-name><tp:taxon-name-part taxon-name-part-type="family">Carabidae</tp:taxon-name-part></tp:taxon-name>, <tp:taxon-name><tp:taxon-name-part taxon-name-part-type="tribe">Bembidiini</tp:taxon-name-part></tp:taxon-name>).</article-title><source>Biodiversity Journal, monograph</source><volume>1</volume>: <fpage>1</fpage>–<lpage>112</lpage>.</mixed-citation></ref><ref id="B33"><mixed-citation xmlns:xlink="http://www.w3.org/1999/xlink" xlink:type="simple"><person-group><name name-style="western"><surname>Jeannel</surname><given-names>R</given-names></name></person-group> (<year>1963</year>) <article-title>Monographie des “<tp:taxon-name><tp:taxon-name-part taxon-name-part-type="tribe">Anillini</tp:taxon-name-part></tp:taxon-name>”, Bembidiides endogés (<tp:taxon-name><tp:taxon-name-part taxon-name-part-type="order">Coleoptera</tp:taxon-name-part></tp:taxon-name><tp:taxon-name><tp:taxon-name-part taxon-name-part-type="family">Trechidae</tp:taxon-name-part></tp:taxon-name>).</article-title><source>Mémoires du Museum national d’Histoire naturelle, Paris (A)</source><volume>28</volume>: <fpage>33</fpage>–<lpage>204</lpage>.</mixed-citation></ref></ref-list></tp:taxon-treatment>
