# Supplementary material for: A rich fauna of subterranean short-range endemic Anillini (Coleoptera, Carabidae, Trechinae) from semi-arid regions of Western Australia
Source: Zookeys. 2021 Jun 16;1044:269–337. doi: 10.3897/zookeys.1044.58844 (PMC8222277; doi:10.3897/zookeys.1044.58844)
Supplement: XML Treatment for Pilbaradytes abydosianus [file zookeys.1044.58844-treatment28.xml]

<!DOCTYPE tp:taxon-treatment
  PUBLIC "-//TaxonX//DTD Taxonomic Treatment Publishing DTD v0 20100105//EN" "tax-treatment-NSO.dtd">
<tp:taxon-treatment xmlns:tp="http://www.plazi.org/taxpub"><tp:treatment-meta><kwd-group><label>Taxon classification</label><kwd><named-content xmlns:xlink="http://www.w3.org/1999/xlink" content-type="kingdom">Animalia</named-content></kwd><kwd><named-content xmlns:xlink="http://www.w3.org/1999/xlink" content-type="order">Coleoptera</named-content></kwd><kwd><named-content xmlns:xlink="http://www.w3.org/1999/xlink" content-type="family">Carabidae</named-content></kwd></kwd-group><mixed-citation publication-type="journal"><person-group><name><surname>Giachino</surname><given-names>Pier Mauro</given-names></name><name><surname>Eberhard</surname><given-names>Stefan</given-names></name><name><surname>Perina</surname><given-names>Giulia</given-names></name></person-group><article-title>A rich fauna of subterranean short-range endemic <tp:taxon-name><tp:taxon-name-part taxon-name-part-type="tribe">Anillini</tp:taxon-name-part></tp:taxon-name> (<tp:taxon-name><tp:taxon-name-part taxon-name-part-type="order">Coleoptera</tp:taxon-name-part></tp:taxon-name>, <tp:taxon-name><tp:taxon-name-part taxon-name-part-type="family">Carabidae</tp:taxon-name-part></tp:taxon-name>, <tp:taxon-name><tp:taxon-name-part taxon-name-part-type="subfamily">Trechinae</tp:taxon-name-part></tp:taxon-name>) from semi-arid regions of Western Australia</article-title><source>Zookeys</source><day>16</day><month>6</month><year>2021</year><volume>1044</volume><fpage>269</fpage><lpage>337</lpage><pub-id pub-id-type="doi">10.3897/zookeys.1044.58844</pub-id></mixed-citation></tp:treatment-meta><tp:nomenclature><tp:taxon-name><object-id xmlns:xlink="http://www.w3.org/1999/xlink" content-type="arpha" xlink:type="simple">F9C87688-C6FB-570D-9B47-9CFC4A2D27A1</object-id>
              <tp:taxon-name-part taxon-name-part-type="genus" reg="Pilbaradytes">Pilbaradytes</tp:taxon-name-part>
              <tp:taxon-name-part taxon-name-part-type="species" reg="abydosianus">abydosianus</tp:taxon-name-part>
              <object-id xmlns:xlink="http://www.w3.org/1999/xlink" content-type="zoobank" xlink:type="simple">http://zoobank.org/5D8F783C-2B27-44D3-8743-882147B1EA60</object-id>
            </tp:taxon-name><tp:taxon-status xmlns:xlink="http://www.w3.org/1999/xlink" xlink:type="simple">sp. nov.</tp:taxon-status><xref ref-type="fig" rid="F14">Figs 43</xref><xref ref-type="fig" rid="F14">, 44</xref></tp:nomenclature><tp:treatment-sec sec-type="type locality" id="SECID0EL2BK"><title>Type locality.</title><p><abbrev xmlns:xlink="http://www.w3.org/1999/xlink" xlink:title="Western Australia" id="ABBRID0ER2BK" xlink:type="simple">WA</abbrev>, Pilbara, 100 km SE of Port Hedland, Abydos deposit, <named-content xmlns:xlink="http://www.w3.org/1999/xlink" content-type="dwc:verbatimCoordinates" xlink:type="simple"><named-content content-type="geo-json" specific-use="{&#34;type&#34;:&#34;Point&#34;,&#34;coordinates&#34;:[119.114997,-21.141972]}" id="NCID0EY2BK" xlink:type="simple">21°08'31.1"S, 119°06'53.99"E</named-content></named-content>.</p></tp:treatment-sec><tp:treatment-sec sec-type="Type series" id="SECID0E42BK"><title>Type series.</title><p><abbrev xmlns:xlink="http://www.w3.org/1999/xlink" xlink:title="Holotype" id="ABBRID0ED3BK" xlink:type="simple">HT</abbrev> ♂, <abbrev xmlns:xlink="http://www.w3.org/1999/xlink" xlink:title="Western Australia" id="ABBRID0EH3BK" xlink:type="simple">WA</abbrev>, Pilbara, 100 km SE of Port Hedland, Abydos Mine, <named-content xmlns:xlink="http://www.w3.org/1999/xlink" content-type="dwc:verbatimCoordinates" xlink:type="simple"><named-content content-type="geo-json" specific-use="{&#34;type&#34;:&#34;Point&#34;,&#34;coordinates&#34;:[119.114997,-21.141972]}" id="NCID0EO3BK" xlink:type="simple">21°08'31.1"S, 119°06'53.99"E</named-content></named-content> (WGS84) 10 Nov. 2008, P. Bell, Trog trap; (ABY01_ABRC029-10LN6261), Western Australian Museum Entomology Reg. no. 82624 (<named-content xmlns:xlink="http://www.w3.org/1999/xlink" content-type="dwc:institutional_code" xlink:type="simple">WAM</named-content>).</p></tp:treatment-sec><tp:treatment-sec sec-type="Differential diagnosis" id="SECID0EY3BK"><title>Differential diagnosis.</title><p>Medium sized species (<abbrev xmlns:xlink="http://www.w3.org/1999/xlink" xlink:title="total length" id="ABBRID0E53BK" xlink:type="simple">TL</abbrev> mm 2.12), easily distinguishable from <italic><tp:taxon-name><tp:taxon-name-part taxon-name-part-type="genus" reg="Pilbaradytes">P.</tp:taxon-name-part> <tp:taxon-name-part taxon-name-part-type="species" reg="webberianus">webberianus</tp:taxon-name-part></tp:taxon-name></italic> sp. nov. by smaller head and by serrulated lateral edges of pronotum.</p></tp:treatment-sec><tp:treatment-sec sec-type="description" id="SECID0EN4BK"><title>Description of the <abbrev xmlns:xlink="http://www.w3.org/1999/xlink" xlink:title="Holotype" id="ABBRID0ES4BK" xlink:type="simple">HT</abbrev> ♂.</title><p><abbrev xmlns:xlink="http://www.w3.org/1999/xlink" xlink:title="total length" id="ABBRID0EY4BK" xlink:type="simple">TL</abbrev> mm 2.12. <bold><italic>Body</italic></bold> elongated, depigmented, yellow-testaceous; shiny integument, with evident microsculpture, covered with very sparse and short pubescence.</p><p><bold><italic>Head</italic></bold> small, narrower than the base of pronotum. Labium without tooth. Antennae missing. Fronto-clypeal furrow slightly distinct; subrectilinear anterior margin of epistome.</p><p><bold><italic>Pronotum</italic></bold> subrectangular, slightly transverse (max. width / max. length ratio = 1.22), maximum width at the base of the anterior third, very wide basal border, as wide as the anterior border, pronotum sides poorly arcuate anteriorly, subrectilinear and gently convergent posteriorly, laterally completely serrulate from the anterior seta to the basal angles, not emarginated before the base. Anterior angles rounded, only slightly prominent; posterior angles sharp and obtuse, not protruding. Disc slightly convex, with very sparse and short pubescence; median groove very shallow, slightly marked. Marginal groove wide and flat, very enlarged near the base; anterior marginal setae inserted inside the marginal groove, approximately on the anterior fifth; basal seta lacking.</p><p><bold><italic>Legs</italic></bold> missing.</p><p><bold><italic>Elytra</italic></bold> subrectangular, very elongated (max. length/max. width ratio = 1.79), maximum width at the middle, slightly emarginated in the pre-apical zone. Disc convex; shiny integument, with evident microsculpture and short, very sparse, upright pubescence. Humeri very marked, but rounded; post-humeral margin denticulate, with distinct crenulations up to 6<sup>th</sup> pore of the umbilicate series; elytral apices not separately rounded. Marginal groove wide and evident up to the 8<sup>th</sup> pore of the umbilicate series.</p><p><bold><italic>Chaetotaxy</italic></bold>: scutellar pore large, foveate. Umbilicate series with 1<sup>st</sup>, 2<sup>nd</sup>, and 3<sup>rd</sup> pores of the humeral group not equidistant, 2<sup>nd</sup> and 3<sup>rd</sup> pores closest; 4<sup>th</sup> pore clearly farther from the 3<sup>rd</sup> one and placed at the end of the basal third of the elytron; 5<sup>th</sup> pore placed well after the middle length of the elytron; 5<sup>th</sup> and 6<sup>th</sup> pores spaced out ca. the 1/3 of the distance from 6<sup>th</sup> and 7<sup>th</sup> ones; 7<sup>th</sup>, 8<sup>th</sup>, and 9<sup>th</sup> pores almost equidistant, 8<sup>th</sup> pore slightly displaced onto the disc and placed after the 9<sup>th</sup> one. One single discal seta laterally placed near the edge, midway between the 7<sup>th</sup> and the 9<sup>th</sup> pores.</p><p><bold><italic>Aedeagus</italic></bold> (Fig. <xref ref-type="fig" rid="F14">44</xref>) relatively large, median lobe long, tubular, regularly curved, with basal bulb evident; ventral margin gently curved from the basal bulb to the apex; apical blade evident, but short. Endophallus without any sclerified phanerae. Left parameres slender and very elongated, reaching the distal fourth of the median lobe, and bearing two setae; right paramere stout and shorter than the left one, and bearing two setae.</p><p><bold>Female.</bold> Unknown.</p></tp:treatment-sec><tp:treatment-sec sec-type="etymology" id="SECID0E2ACK"><title>Etymology.</title><p>The name comes from the type locality Abydos deposit.</p></tp:treatment-sec><tp:treatment-sec sec-type="distribution" id="SECID0EABCK"><title>Distribution.</title><p><italic><tp:taxon-name><tp:taxon-name-part taxon-name-part-type="genus" reg="Pilbaradytes">Pilbaradytes</tp:taxon-name-part> <tp:taxon-name-part taxon-name-part-type="species" reg="abydosianus">abydosianus</tp:taxon-name-part></tp:taxon-name></italic> sp. nov. is known only from the type locality 100 km SE of Port Hedland, Pilbara, <abbrev xmlns:xlink="http://www.w3.org/1999/xlink" xlink:title="Western Australia" id="ABBRID0ERBCK" xlink:type="simple">WA</abbrev>.</p></tp:treatment-sec><tp:treatment-sec><!--Section generated to contain objects referenced in tp:taxon-treatment.--><fig id="F14" position="float" orientation="portrait"><object-id xmlns:xlink="http://www.w3.org/1999/xlink" content-type="doi" xlink:type="simple">10.3897/zookeys.1044.58844.figures43-45</object-id><object-id xmlns:xlink="http://www.w3.org/1999/xlink" content-type="arpha" xlink:type="simple">207D3ECB-6D51-5A5F-8FA0-5E1C605F13DE</object-id><label>Figures 43–45.</label><caption><p><italic><tp:taxon-name><tp:taxon-name-part taxon-name-part-type="genus" reg="Pilbaradytes">Pilbaradytes</tp:taxon-name-part></tp:taxon-name></italic> gen. et spp. nov., habitus (<bold>43, 45</bold>) aedeagus in lateral view (<bold>44</bold>) <bold>43, 44</bold><italic><tp:taxon-name><tp:taxon-name-part taxon-name-part-type="genus" reg="Pilbaradytes">P.</tp:taxon-name-part> <tp:taxon-name-part taxon-name-part-type="species" reg="abydosianus">abydosianus</tp:taxon-name-part></tp:taxon-name></italic> sp. nov., <abbrev xmlns:xlink="http://www.w3.org/1999/xlink" xlink:title="Holotype" id="ABBRID0E3WBK" xlink:type="simple">HT</abbrev> ♂ <bold>45</bold><italic><tp:taxon-name><tp:taxon-name-part taxon-name-part-type="genus" reg="Pilbaradytes">P.</tp:taxon-name-part> <tp:taxon-name-part taxon-name-part-type="species" reg="webberianus">webberianus</tp:taxon-name-part></tp:taxon-name></italic> sp. nov., <abbrev xmlns:xlink="http://www.w3.org/1999/xlink" xlink:title="Holotype" id="ABBRID0ENXBK" xlink:type="simple">HT</abbrev> ♀. Scale bars: 0.1 mm.</p></caption><graphic xmlns:xlink="http://www.w3.org/1999/xlink" xlink:href="zookeys-1044-269-g014.jpg" position="float" orientation="portrait" xlink:type="simple" id="oo_553773.jpg"><uri content-type="original_file" xlink:type="simple">https://binary.pensoft.net/fig/553773</uri></graphic></fig></tp:treatment-sec></tp:taxon-treatment>
