# Supplementary material for: A rich fauna of subterranean short-range endemic Anillini (Coleoptera, Carabidae, Trechinae) from semi-arid regions of Western Australia
Source: Zookeys. 2021 Jun 16;1044:269–337. doi: 10.3897/zookeys.1044.58844 (PMC8222277; doi:10.3897/zookeys.1044.58844)
Supplement: XML Treatment for Pilbaradytes webberianus [file zookeys.1044.58844-treatment29.xml]

<!DOCTYPE tp:taxon-treatment
  PUBLIC "-//TaxonX//DTD Taxonomic Treatment Publishing DTD v0 20100105//EN" "tax-treatment-NSO.dtd">
<tp:taxon-treatment xmlns:tp="http://www.plazi.org/taxpub"><tp:treatment-meta><kwd-group><label>Taxon classification</label><kwd><named-content xmlns:xlink="http://www.w3.org/1999/xlink" content-type="kingdom">Animalia</named-content></kwd><kwd><named-content xmlns:xlink="http://www.w3.org/1999/xlink" content-type="order">Coleoptera</named-content></kwd><kwd><named-content xmlns:xlink="http://www.w3.org/1999/xlink" content-type="family">Carabidae</named-content></kwd></kwd-group><mixed-citation publication-type="journal"><person-group><name><surname>Giachino</surname><given-names>Pier Mauro</given-names></name><name><surname>Eberhard</surname><given-names>Stefan</given-names></name><name><surname>Perina</surname><given-names>Giulia</given-names></name></person-group><article-title>A rich fauna of subterranean short-range endemic <tp:taxon-name><tp:taxon-name-part taxon-name-part-type="tribe">Anillini</tp:taxon-name-part></tp:taxon-name> (<tp:taxon-name><tp:taxon-name-part taxon-name-part-type="order">Coleoptera</tp:taxon-name-part></tp:taxon-name>, <tp:taxon-name><tp:taxon-name-part taxon-name-part-type="family">Carabidae</tp:taxon-name-part></tp:taxon-name>, <tp:taxon-name><tp:taxon-name-part taxon-name-part-type="subfamily">Trechinae</tp:taxon-name-part></tp:taxon-name>) from semi-arid regions of Western Australia</article-title><source>Zookeys</source><day>16</day><month>6</month><year>2021</year><volume>1044</volume><fpage>269</fpage><lpage>337</lpage><pub-id pub-id-type="doi">10.3897/zookeys.1044.58844</pub-id></mixed-citation></tp:treatment-meta><tp:nomenclature><tp:taxon-name><object-id xmlns:xlink="http://www.w3.org/1999/xlink" content-type="arpha" xlink:type="simple">87567848-E1EA-5A7E-BBC6-2358334AEF81</object-id>
              <tp:taxon-name-part taxon-name-part-type="genus" reg="Pilbaradytes">Pilbaradytes</tp:taxon-name-part>
              <tp:taxon-name-part taxon-name-part-type="species" reg="webberianus">webberianus</tp:taxon-name-part>
              <object-id xmlns:xlink="http://www.w3.org/1999/xlink" content-type="zoobank" xlink:type="simple">http://zoobank.org/CBE0FAF1-D8D7-4008-83FD-A3117741C8DC</object-id>
            </tp:taxon-name><tp:taxon-status xmlns:xlink="http://www.w3.org/1999/xlink" xlink:type="simple">sp. nov.</tp:taxon-status><xref ref-type="fig" rid="F14">Fig. 45</xref></tp:nomenclature><tp:treatment-sec sec-type="type locality" id="SECID0EBDCK"><title>Type locality.</title><p><abbrev xmlns:xlink="http://www.w3.org/1999/xlink" xlink:title="Western Australia" id="ABBRID0EHDCK" xlink:type="simple">WA</abbrev>, Pilbara, 150 km SE of Port Hedland, Mount Webber Mine, <named-content xmlns:xlink="http://www.w3.org/1999/xlink" content-type="dwc:verbatimCoordinates" xlink:type="simple"><named-content content-type="geo-json" specific-use="{&#34;type&#34;:&#34;Point&#34;,&#34;coordinates&#34;:[119.288300,-21.538003]}" id="NCID0EODCK" xlink:type="simple">21°32'16.81"S, 119°17'17.88"E</named-content></named-content>.</p></tp:treatment-sec><tp:treatment-sec sec-type="Type series" id="SECID0ETDCK"><title>Type series.</title><p><abbrev xmlns:xlink="http://www.w3.org/1999/xlink" xlink:title="Holotype" id="ABBRID0EZDCK" xlink:type="simple">HT</abbrev> ♀, <abbrev xmlns:xlink="http://www.w3.org/1999/xlink" xlink:title="Western Australia" id="ABBRID0E4DCK" xlink:type="simple">WA</abbrev>, Pilbara, 150 km SE of Port Hedland, Mount Webber Mine, <named-content xmlns:xlink="http://www.w3.org/1999/xlink" content-type="dwc:verbatimCoordinates" xlink:type="simple"><named-content content-type="geo-json" specific-use="{&#34;type&#34;:&#34;Point&#34;,&#34;coordinates&#34;:[119.288300,-21.538003]}" id="NCID0EEECK" xlink:type="simple">21°32'16.81"S, 119°17'17.88"E</named-content></named-content> (WGS84), E.S. Volschenk, S. Catomore, 05"Sept. 2010; Trog. trap (COF01-MW025-10:9656) Western Australian Museum Entomology Reg. no. 82616 (<named-content xmlns:xlink="http://www.w3.org/1999/xlink" content-type="dwc:institutional_code" xlink:type="simple">WAM</named-content>). <abbrev xmlns:xlink="http://www.w3.org/1999/xlink" xlink:title="Paratypes" id="ABBRID0EOECK" xlink:type="simple">PTT</abbrev>: 1 ♀, <abbrev xmlns:xlink="http://www.w3.org/1999/xlink" xlink:title="Western Australia" id="ABBRID0ESECK" xlink:type="simple">WA</abbrev>, Pilbara, 150 km SE of Port Hedland, Mount Webber Mine, <named-content xmlns:xlink="http://www.w3.org/1999/xlink" content-type="dwc:verbatimCoordinates" xlink:type="simple"><named-content content-type="geo-json" specific-use="{&#34;type&#34;:&#34;Point&#34;,&#34;coordinates&#34;:[119.288444,-21.535581]}" id="NCID0EZECK" xlink:type="simple">21°32'08.09"S, 119°17'18.4"E</named-content></named-content> (WGS84), E.S. Volschenk, S. Catomore, 04"Sept. 2010, Trog. trap (COF01-MW090-10:9708) Western Australian Museum Entomology Reg. no. 82617 (<abbrev xmlns:xlink="http://www.w3.org/1999/xlink" xlink:title="Collection Giachino, San Martino Canavese (TO), Italy" id="ABBRID0E5ECK" xlink:type="simple">CGi</abbrev>).</p></tp:treatment-sec><tp:treatment-sec sec-type="Differential diagnosis" id="SECID0ECFCK"><title>Differential diagnosis.</title><p>Medium size species (<abbrev xmlns:xlink="http://www.w3.org/1999/xlink" xlink:title="total length" id="ABBRID0EIFCK" xlink:type="simple">TL</abbrev> mm 2.23), easily distinguishable from <italic><tp:taxon-name><tp:taxon-name-part taxon-name-part-type="genus" reg="Pilbaradytes">P.</tp:taxon-name-part> <tp:taxon-name-part taxon-name-part-type="species" reg="abydosianus">abydosianus</tp:taxon-name-part></tp:taxon-name></italic> sp. nov. by the larger head and the smooth lateral edges of the pronotum.</p></tp:treatment-sec><tp:treatment-sec sec-type="description" id="SECID0EXFCK"><title>Description of the <abbrev xmlns:xlink="http://www.w3.org/1999/xlink" xlink:title="Holotype" id="ABBRID0E3FCK" xlink:type="simple">HT</abbrev> ♀.</title><p><abbrev xmlns:xlink="http://www.w3.org/1999/xlink" xlink:title="total length" id="ABBRID0ECGCK" xlink:type="simple">TL</abbrev> mm 2.23. <bold><italic>Body</italic></bold> elongated, depigmented, yellow-testaceous; shiny integument, with evident microsculpture, covered with very sparse and short pubescence.</p><p><bold><italic>Head</italic></bold> small, approximately as wide as the base of the pronotum. Labium without tooth. Antennae with relatively elongated antennomeres, short, just exceeding the base of the pronotum when stretched backwards. Fronto-clypeal furrow slightly distinct; subrectilinear anterior margin of epistome.</p><p><bold><italic>Pronotum</italic></bold> subrectangular, slightly transverse (max. width / max. length ratio = 1.23), maximum width at the base of the anterior fifth, with very wide basal border, as wide as the anterior border, pronotum sides poorly arcuate anteriorly, subrectilinear and very slightly sinuated posteriorly, laterally completely smooth from anterior seta to basal angles, not emarginated before the base. Anterior angles rounded, only slightly prominent; posterior angles right, sharp, not protruding. Disc slightly convex, with very sparse and short pubescence; median groove very shallow, slightly marked. Marginal groove narrow and flat, not enlarged near the base; anterior marginal setae inserted inside marginal groove, approximately on the anterior seventh; basal seta absent.</p><p><bold><italic>Legs</italic></bold> relatively long and slender. In females, unarmed pro- and metafemora; normal metatrochanters.</p><p><bold><italic>Elytra</italic></bold> subrectangular, very elongated (max. length/max. width ratio = 1.85), maximum width at the middle, lateral sides slightly emarginated at the end of the basal third and in the pre-apical zone. Disc convex; shiny integument, with evident microsculpture and short, sparse and upright pubescence. Humeri very marked, but rounded; post-humeral margin denticulate, with distinct crenulations up to 6<sup>th</sup> pore of the umbilicate series; elytral apices not separately rounded. Marginal groove wide and evident up to the 9<sup>th</sup> pore of the umbilicate series.</p><p><bold><italic>Chaetotaxy</italic></bold>: scutellar pore large, foveate. Umbilicate series with 1<sup>st</sup>, 2<sup>nd</sup>, and 3<sup>rd</sup> pores of the humeral group not equidistant, 2<sup>nd</sup> and 3<sup>rd</sup> pores closest; 4<sup>th</sup> pore clearly farther from the 3<sup>rd</sup> one and placed at the end of the basal third of the elytron; 5<sup>th</sup> pore placed well after the middle length of the elytron; 5<sup>th</sup> and 6<sup>th</sup> pores spaced out ca. half of the distance from 6<sup>th</sup> and 7<sup>th</sup>; 7<sup>th</sup>, 8<sup>th</sup>, and 9<sup>th</sup> pores almost equidistant, 8<sup>th</sup> and 9<sup>th</sup> pores closer to each other than 7<sup>th</sup> and 9<sup>th</sup>; 8<sup>th</sup> pore placed after the 9<sup>th</sup> one. One single discal seta laterally placed near the edge, midway between the 7<sup>th</sup> and the 9<sup>th</sup> pores.</p><p><bold>Male.</bold> Unknown.</p></tp:treatment-sec><tp:treatment-sec sec-type="etymology" id="SECID0ECJCK"><title>Etymology.</title><p>The name comes from the type locality Mount Webber, in the Pilbara region.</p></tp:treatment-sec><tp:treatment-sec sec-type="distribution" id="SECID0EHJCK"><title>Distribution.</title><p><italic><tp:taxon-name><tp:taxon-name-part taxon-name-part-type="genus" reg="Pilbaradytes">Pilbaradytes</tp:taxon-name-part> <tp:taxon-name-part taxon-name-part-type="species" reg="webberianus">webberianus</tp:taxon-name-part></tp:taxon-name></italic> sp. nov. is known only from Mount Webber, 150 km SE of Port Hedland, Pilbara, <abbrev xmlns:xlink="http://www.w3.org/1999/xlink" xlink:title="Western Australia" id="ABBRID0EYJCK" xlink:type="simple">WA</abbrev>.</p></tp:treatment-sec><tp:treatment-sec><!--Section generated to contain objects referenced in tp:taxon-treatment.--><fig id="F14" position="float" orientation="portrait"><object-id xmlns:xlink="http://www.w3.org/1999/xlink" content-type="doi" xlink:type="simple">10.3897/zookeys.1044.58844.figures43-45</object-id><object-id xmlns:xlink="http://www.w3.org/1999/xlink" content-type="arpha" xlink:type="simple">207D3ECB-6D51-5A5F-8FA0-5E1C605F13DE</object-id><label>Figures 43–45.</label><caption><p><italic><tp:taxon-name><tp:taxon-name-part taxon-name-part-type="genus" reg="Pilbaradytes">Pilbaradytes</tp:taxon-name-part></tp:taxon-name></italic> gen. et spp. nov., habitus (<bold>43, 45</bold>) aedeagus in lateral view (<bold>44</bold>) <bold>43, 44</bold><italic><tp:taxon-name><tp:taxon-name-part taxon-name-part-type="genus" reg="Pilbaradytes">P.</tp:taxon-name-part> <tp:taxon-name-part taxon-name-part-type="species" reg="abydosianus">abydosianus</tp:taxon-name-part></tp:taxon-name></italic> sp. nov., <abbrev xmlns:xlink="http://www.w3.org/1999/xlink" xlink:title="Holotype" id="ABBRID0E3WBK" xlink:type="simple">HT</abbrev> ♂ <bold>45</bold><italic><tp:taxon-name><tp:taxon-name-part taxon-name-part-type="genus" reg="Pilbaradytes">P.</tp:taxon-name-part> <tp:taxon-name-part taxon-name-part-type="species" reg="webberianus">webberianus</tp:taxon-name-part></tp:taxon-name></italic> sp. nov., <abbrev xmlns:xlink="http://www.w3.org/1999/xlink" xlink:title="Holotype" id="ABBRID0ENXBK" xlink:type="simple">HT</abbrev> ♀. Scale bars: 0.1 mm.</p></caption><graphic xmlns:xlink="http://www.w3.org/1999/xlink" xlink:href="zookeys-1044-269-g014.jpg" position="float" orientation="portrait" xlink:type="simple" id="oo_553773.jpg"><uri content-type="original_file" xlink:type="simple">https://binary.pensoft.net/fig/553773</uri></graphic></fig></tp:treatment-sec></tp:taxon-treatment>
