# Supplementary material for: A rich fauna of subterranean short-range endemic Anillini (Coleoptera, Carabidae, Trechinae) from semi-arid regions of Western Australia
Source: Zookeys. 2021 Jun 16;1044:269–337. doi: 10.3897/zookeys.1044.58844 (PMC8222277; doi:10.3897/zookeys.1044.58844)
Supplement: XML Treatment for Bylibaraphanus [file zookeys.1044.58844-treatment30.xml]

<!DOCTYPE tp:taxon-treatment
  PUBLIC "-//TaxonX//DTD Taxonomic Treatment Publishing DTD v0 20100105//EN" "tax-treatment-NSO.dtd">
<tp:taxon-treatment xmlns:tp="http://www.plazi.org/taxpub"><tp:treatment-meta><kwd-group><label>Taxon classification</label><kwd><named-content xmlns:xlink="http://www.w3.org/1999/xlink" content-type="kingdom">Animalia</named-content></kwd><kwd><named-content xmlns:xlink="http://www.w3.org/1999/xlink" content-type="order">Coleoptera</named-content></kwd><kwd><named-content xmlns:xlink="http://www.w3.org/1999/xlink" content-type="family">Carabidae</named-content></kwd></kwd-group><mixed-citation publication-type="journal"><person-group><name><surname>Giachino</surname><given-names>Pier Mauro</given-names></name><name><surname>Eberhard</surname><given-names>Stefan</given-names></name><name><surname>Perina</surname><given-names>Giulia</given-names></name></person-group><article-title>A rich fauna of subterranean short-range endemic <tp:taxon-name><tp:taxon-name-part taxon-name-part-type="tribe">Anillini</tp:taxon-name-part></tp:taxon-name> (<tp:taxon-name><tp:taxon-name-part taxon-name-part-type="order">Coleoptera</tp:taxon-name-part></tp:taxon-name>, <tp:taxon-name><tp:taxon-name-part taxon-name-part-type="family">Carabidae</tp:taxon-name-part></tp:taxon-name>, <tp:taxon-name><tp:taxon-name-part taxon-name-part-type="subfamily">Trechinae</tp:taxon-name-part></tp:taxon-name>) from semi-arid regions of Western Australia</article-title><source>Zookeys</source><day>16</day><month>6</month><year>2021</year><volume>1044</volume><fpage>269</fpage><lpage>337</lpage><pub-id pub-id-type="doi">10.3897/zookeys.1044.58844</pub-id></mixed-citation></tp:treatment-meta><tp:nomenclature><tp:taxon-name><object-id xmlns:xlink="http://www.w3.org/1999/xlink" content-type="arpha" xlink:type="simple">A7EA4BBF-AA5A-5FCC-835B-872CB6F7A3D2</object-id>
              <tp:taxon-name-part taxon-name-part-type="genus" reg="Bylibaraphanus">Bylibaraphanus</tp:taxon-name-part>
              <object-id xmlns:xlink="http://www.w3.org/1999/xlink" content-type="zoobank" xlink:type="simple">http://zoobank.org/3F222A9D-BAD5-442A-9210-9830EC9EBF15</object-id>
            </tp:taxon-name><tp:taxon-status xmlns:xlink="http://www.w3.org/1999/xlink" xlink:type="simple">gen. nov.</tp:taxon-status><xref ref-type="fig" rid="F15">Figs 46–48</xref></tp:nomenclature><tp:treatment-sec sec-type="type species" id="SECID0EELCK"><title>Type species.</title><p><italic><tp:taxon-name><tp:taxon-name-part taxon-name-part-type="genus" reg="Gracilanillus">Gracilanillus</tp:taxon-name-part> <tp:taxon-name-part taxon-name-part-type="species" reg="currani">currani</tp:taxon-name-part></tp:taxon-name></italic> Baehr &amp; Main, 2016</p></tp:treatment-sec><tp:treatment-sec sec-type="diagnosis" id="SECID0EVLCK"><title>Diagnosis.</title><p>Included species strongly characterised by: longitudinal elytral grooves absent, pronotum with basal border as wide as or narrower than anterior border, and sides not or only slightly posteriorly sinuate, basal seta of pronotum present, one elytral discal seta present, 8<sup>th</sup> pore of the umbilicate series placed after the 9<sup>th</sup> pore (sensu <xref ref-type="bibr" rid="B16">Giachino and Vailati 2011</xref>), metafemora not dentate, labial tooth absent, median lobe of aedeagus long and curved, parameres long and slender. <italic><tp:taxon-name><tp:taxon-name-part taxon-name-part-type="genus" reg="Bylibaraphanus">Bylibaraphanus</tp:taxon-name-part></tp:taxon-name></italic> differs from <italic><tp:taxon-name><tp:taxon-name-part taxon-name-part-type="genus" reg="Magnanillus">Magnanillus</tp:taxon-name-part></tp:taxon-name></italic> Baher, 2017 by elytra with a single discal seta (3 in <italic><tp:taxon-name><tp:taxon-name-part taxon-name-part-type="genus" reg="Magnanillus">Magnanillus</tp:taxon-name-part></tp:taxon-name></italic>) and smaller body size. It differs from <italic><tp:taxon-name><tp:taxon-name-part taxon-name-part-type="genus" reg="Hesperanillus">Hesperanillus</tp:taxon-name-part></tp:taxon-name></italic> Baher &amp; Main, 2016 by head narrower than pronotum, and pronotum less cordiform. It differs from <italic><tp:taxon-name><tp:taxon-name-part taxon-name-part-type="genus" reg="Gracilanillus">Gracilanillus</tp:taxon-name-part></tp:taxon-name></italic> Baher &amp; Main, 2016 by the absence of longitudinal elytral grooves.</p></tp:treatment-sec><tp:treatment-sec sec-type="description" id="SECID0EGNCK"><title>Description.</title><p>Genus with small size species (<abbrev xmlns:xlink="http://www.w3.org/1999/xlink" xlink:title="total length" id="ABBRID0EMNCK" xlink:type="simple">TL</abbrev> mm 1.43–1.50), anophthalmous. Depigmented integument, medium sclerified, with strong microsculpture and dense pubescence.</p><p><bold><italic>Head</italic></bold> wider than pronotum base; mandibles short and simple, without hyperplasias. Maxillary palps ovoidal, swollen. Labium transverse, articulated; mentum not fused with submentum. Labial tooth absent. Antennae moniliform.</p><p><bold><italic>Pronotum</italic></bold> squared, pronotum sides smooth, not or only slightly sinuate at the basal third. Basal angles acute or obtuse, sharp or rounded; basal border as wide as, or narrower, than anterior border; basal seta present.</p><p><bold><italic>Elytra</italic></bold> convex, subrectangular, elongated, separately rounded, not truncate, apically slightly emarginated, and without longitudinal grooves. Elytral striae missing (except for the sutural stria). Lateral margin, starting from the humeral area, hardly serrulate up to the level of the 7<sup>th</sup> or 9<sup>th</sup> pore of the umbilicate series.</p><p>Scutellar pore present, large and umbilicate; umbilicate series of type B (sensu <xref ref-type="bibr" rid="B33">Jeannel 1963</xref>; <xref ref-type="bibr" rid="B16">Giachino and Vailati 2011</xref>) with the 8<sup>th</sup> pore placed after the 9<sup>th</sup> one; disc bearing one seta (posterior) in the central area of the disc.</p><p><bold><italic>Legs</italic></bold> relatively long and slender. Pro- and metafemora unarmed; metatrochanters normal; two protarsomeres slightly dilated and without adhesive phanerae in males.</p><p><bold><italic>Aedeagus</italic></bold> relatively large; median lobe relatively long, curved, not restricted before the basal bulb, basal bulb of normal size. Parameres long, slender, bearing two or three apical setae. Endophallus with sclerified phanera.</p></tp:treatment-sec><tp:treatment-sec sec-type="etymology" id="SECID0EFPCK"><title>Etymology.</title><p>Combined name formed by <italic><tp:taxon-name><tp:taxon-name-part taxon-name-part-type="genus" reg="Bylibara">Bylibara</tp:taxon-name-part></tp:taxon-name></italic> (aboriginal noun for the Pilbara region) and the suffix -<italic>phanus</italic> taken from <italic><tp:taxon-name><tp:taxon-name-part taxon-name-part-type="genus" reg="Illaphanus">Illaphanus</tp:taxon-name-part></tp:taxon-name></italic> genus. The gender of the name is masculine.</p></tp:treatment-sec><tp:treatment-sec sec-type="Species included" id="SECID0E2PCK"><title>Species included.</title><p>The following two species belong to this genus:</p><p><italic><tp:taxon-name><tp:taxon-name-part taxon-name-part-type="genus" reg="Bylibaraphanus">Bylibaraphanus</tp:taxon-name-part> <tp:taxon-name-part taxon-name-part-type="species" reg="currani">currani</tp:taxon-name-part></tp:taxon-name></italic> (Baehr &amp; Main, 2016)</p><p><italic><tp:taxon-name><tp:taxon-name-part taxon-name-part-type="genus" reg="Bylibaraphanus">Bylibaraphanus</tp:taxon-name-part> <tp:taxon-name-part taxon-name-part-type="species" reg="cundalinianus">cundalinianus</tp:taxon-name-part></tp:taxon-name></italic> sp. nov.</p><fig id="F15" position="float" orientation="portrait"><object-id xmlns:xlink="http://www.w3.org/1999/xlink" content-type="doi" xlink:type="simple">10.3897/zookeys.1044.58844.figures46-48</object-id><object-id xmlns:xlink="http://www.w3.org/1999/xlink" content-type="arpha" xlink:type="simple">DD66178C-1918-588C-85CB-3842DEE0C16F</object-id><label>Figures 46–48.</label><caption><p><italic><tp:taxon-name><tp:taxon-name-part taxon-name-part-type="genus" reg="Bylibaraphanus">Bylibaraphanus</tp:taxon-name-part></tp:taxon-name></italic> gen. et spp. nov., habitus (<bold>46, 48</bold>) aedeagus in lateral view (<bold>47</bold>) <bold>46, 47</bold><italic><tp:taxon-name><tp:taxon-name-part taxon-name-part-type="genus" reg="Bylibaraphanus">B.</tp:taxon-name-part> <tp:taxon-name-part taxon-name-part-type="species" reg="currani">currani</tp:taxon-name-part></tp:taxon-name></italic> (Baehr and Main), ♂ <bold>48</bold><italic><tp:taxon-name><tp:taxon-name-part taxon-name-part-type="genus" reg="Bylibaraphanus">B.</tp:taxon-name-part> <tp:taxon-name-part taxon-name-part-type="species" reg="cundalinianus">cundalinianus</tp:taxon-name-part></tp:taxon-name></italic> sp. nov., <abbrev xmlns:xlink="http://www.w3.org/1999/xlink" xlink:title="Holotype" id="ABBRID0EHSCK" xlink:type="simple">HT</abbrev> ♀. Scale bars: 0.1 mm.</p></caption><graphic xmlns:xlink="http://www.w3.org/1999/xlink" xlink:href="zookeys-1044-269-g015.jpg" position="float" orientation="portrait" xlink:type="simple" id="oo_553774.jpg"><uri content-type="original_file" xlink:type="simple">https://binary.pensoft.net/fig/553774</uri></graphic></fig></tp:treatment-sec><ref-list><ref id="B16"><mixed-citation xmlns:xlink="http://www.w3.org/1999/xlink" xlink:type="simple"><person-group><name name-style="western"><surname>Giachino</surname><given-names>PM</given-names></name><name name-style="western"><surname>Vailati</surname><given-names>D</given-names></name></person-group> (<year>2011</year>) <article-title>Review of the <tp:taxon-name><tp:taxon-name-part taxon-name-part-type="subtribe">Anillina</tp:taxon-name-part></tp:taxon-name> of Greece (<tp:taxon-name><tp:taxon-name-part taxon-name-part-type="order">Coleoptera</tp:taxon-name-part></tp:taxon-name>, <tp:taxon-name><tp:taxon-name-part taxon-name-part-type="family">Carabidae</tp:taxon-name-part></tp:taxon-name>, <tp:taxon-name><tp:taxon-name-part taxon-name-part-type="tribe">Bembidiini</tp:taxon-name-part></tp:taxon-name>).</article-title><source>Biodiversity Journal, monograph</source><volume>1</volume>: <fpage>1</fpage>–<lpage>112</lpage>.</mixed-citation></ref><ref id="B33"><mixed-citation xmlns:xlink="http://www.w3.org/1999/xlink" xlink:type="simple"><person-group><name name-style="western"><surname>Jeannel</surname><given-names>R</given-names></name></person-group> (<year>1963</year>) <article-title>Monographie des “<tp:taxon-name><tp:taxon-name-part taxon-name-part-type="tribe">Anillini</tp:taxon-name-part></tp:taxon-name>”, Bembidiides endogés (<tp:taxon-name><tp:taxon-name-part taxon-name-part-type="order">Coleoptera</tp:taxon-name-part></tp:taxon-name><tp:taxon-name><tp:taxon-name-part taxon-name-part-type="family">Trechidae</tp:taxon-name-part></tp:taxon-name>).</article-title><source>Mémoires du Museum national d’Histoire naturelle, Paris (A)</source><volume>28</volume>: <fpage>33</fpage>–<lpage>204</lpage>.</mixed-citation></ref></ref-list></tp:taxon-treatment>
