# Supplementary material for: A rich fauna of subterranean short-range endemic Anillini (Coleoptera, Carabidae, Trechinae) from semi-arid regions of Western Australia
Source: Zookeys. 2021 Jun 16;1044:269–337. doi: 10.3897/zookeys.1044.58844 (PMC8222277; doi:10.3897/zookeys.1044.58844)
Supplement: XML Treatment for Bylibaraphanus currani [file zookeys.1044.58844-treatment31.xml]

<!DOCTYPE tp:taxon-treatment
  PUBLIC "-//TaxonX//DTD Taxonomic Treatment Publishing DTD v0 20100105//EN" "tax-treatment-NSO.dtd">
<tp:taxon-treatment xmlns:tp="http://www.plazi.org/taxpub"><tp:treatment-meta><kwd-group><label>Taxon classification</label><kwd><named-content xmlns:xlink="http://www.w3.org/1999/xlink" content-type="kingdom">Animalia</named-content></kwd><kwd><named-content xmlns:xlink="http://www.w3.org/1999/xlink" content-type="order">Coleoptera</named-content></kwd><kwd><named-content xmlns:xlink="http://www.w3.org/1999/xlink" content-type="family">Carabidae</named-content></kwd></kwd-group><mixed-citation publication-type="journal"><person-group><name><surname>Giachino</surname><given-names>Pier Mauro</given-names></name><name><surname>Eberhard</surname><given-names>Stefan</given-names></name><name><surname>Perina</surname><given-names>Giulia</given-names></name></person-group><article-title>A rich fauna of subterranean short-range endemic <tp:taxon-name><tp:taxon-name-part taxon-name-part-type="tribe">Anillini</tp:taxon-name-part></tp:taxon-name> (<tp:taxon-name><tp:taxon-name-part taxon-name-part-type="order">Coleoptera</tp:taxon-name-part></tp:taxon-name>, <tp:taxon-name><tp:taxon-name-part taxon-name-part-type="family">Carabidae</tp:taxon-name-part></tp:taxon-name>, <tp:taxon-name><tp:taxon-name-part taxon-name-part-type="subfamily">Trechinae</tp:taxon-name-part></tp:taxon-name>) from semi-arid regions of Western Australia</article-title><source>Zookeys</source><day>16</day><month>6</month><year>2021</year><volume>1044</volume><fpage>269</fpage><lpage>337</lpage><pub-id pub-id-type="doi">10.3897/zookeys.1044.58844</pub-id></mixed-citation></tp:treatment-meta><tp:nomenclature><tp:taxon-name><object-id xmlns:xlink="http://www.w3.org/1999/xlink" content-type="arpha" xlink:type="simple">1E96F607-6F52-56B0-9F5F-92FD1484D4E2</object-id>
              <tp:taxon-name-part taxon-name-part-type="genus" reg="Bylibaraphanus">Bylibaraphanus</tp:taxon-name-part>
              <tp:taxon-name-part taxon-name-part-type="species" reg="currani">currani</tp:taxon-name-part>
            </tp:taxon-name><tp:taxon-authority>(Baehr &amp; Main, 2016)</tp:taxon-authority><xref ref-type="fig" rid="F15">Figs 46</xref><xref ref-type="fig" rid="F15">, 47</xref></tp:nomenclature><tp:treatment-sec sec-type="material" id="SECID0EBWCK"><title>Material examined.</title><p>2 ♂♂ 3 ♀♀, <abbrev xmlns:xlink="http://www.w3.org/1999/xlink" xlink:title="Western Australia" id="ABBRID0EHWCK" xlink:type="simple">WA</abbrev>, Pilbara, 65 km NW of Tom Price, Cloudbreak Mine, <named-content xmlns:xlink="http://www.w3.org/1999/xlink" content-type="dwc:verbatimCoordinates" xlink:type="simple"><named-content content-type="geo-json" specific-use="{&#34;type&#34;:&#34;Point&#34;,&#34;coordinates&#34;:[119.430750,-22.340667]}" id="NCID0EOWCK" xlink:type="simple">22°20'26.40"S, 119°25'50.70"E</named-content></named-content> (WGS84), J. Cocking, M. Scanlon, 15 Mar. 2011, Trog. Net scrape (GNGC05589), Western Australian Museum Entomology Reg. no. 8269–82673 (<named-content xmlns:xlink="http://www.w3.org/1999/xlink" content-type="dwc:institutional_code" xlink:type="simple">WAM</named-content>, <abbrev xmlns:xlink="http://www.w3.org/1999/xlink" xlink:title="Collection Giachino, San Martino Canavese (TO), Italy" id="ABBRID0EYWCK" xlink:type="simple">CGi</abbrev>).</p></tp:treatment-sec><tp:treatment-sec sec-type="notes" id="SECID0E3WCK"><title>Note.</title><p>Baehr and Main’s description (2016) is correct and detailed, although we noted a few inaccuracies and their description omits some important characters fundamental to the systematics of <tp:taxon-name><tp:taxon-name-part taxon-name-part-type="tribe">Anillini</tp:taxon-name-part></tp:taxon-name> which, including male genitalia, are described as follows.</p></tp:treatment-sec><tp:treatment-sec sec-type="Differential diagnosis" id="SECID0EHXCK"><title>Differential diagnosis.</title><p>Species of small size (<abbrev xmlns:xlink="http://www.w3.org/1999/xlink" xlink:title="total length" id="ABBRID0ENXCK" xlink:type="simple">TL</abbrev> mm 1.47–1.50), easily distinguishable from <italic><tp:taxon-name><tp:taxon-name-part taxon-name-part-type="genus" reg="Bylibaraphanus">B.</tp:taxon-name-part> <tp:taxon-name-part taxon-name-part-type="species" reg="cundalinianus">cundalinianus</tp:taxon-name-part></tp:taxon-name></italic> sp. nov. by the basal angles of pronotum acute and protruding.</p></tp:treatment-sec><tp:treatment-sec sec-type="redescription" id="SECID0E3XCK"><title>Redescription.</title><p><abbrev xmlns:xlink="http://www.w3.org/1999/xlink" xlink:title="total length" id="ABBRID0ECYCK" xlink:type="simple">TL</abbrev> mm 1.49–1.50 ♂♂ 1.47–1.49 ♀♀. <bold><italic>Body</italic></bold> elongated, depigmented, yellow-testaceous; integument shiny, with evident microsculpture, covered with relatively long pubescence.</p><p><bold><italic>Head</italic></bold> large, slightly narrower than the base of pronotum. Labium without tooth. Antennae short, just exceeding the base of the pronotum when stretched backwards. Fronto-clypeal furrow slightly distinct; subrectilinear anterior margin of epistome.</p><p><bold><italic>Pronotum</italic></bold> subrectangular, slightly transverse (max. width / max. length ratio = 1.22), maximum width at the base of the anterior fourth, with very wide basal border, as wide as the anterior border, pronotum sides, anteriorly poorly arcuate, and posteriorly subrectilinear shortly and gently sinuated, laterally completely smooth from anterior seta to basal angles, not emarginated before the base. Anterior angles rounded, not prominent; posterior angles acute, sharp, protruding. Disc slightly convex, with very sparse and relatively long pubescence; median groove very shallow, slightly marked. Marginal groove narrow and flat, not particularly enlarged near the base; anterior marginal setae inserted inside marginal groove, at ca. the anterior third; basal setae inserted approximately on posterior angles.</p><p><bold><italic>Legs</italic></bold> long and slender, with normal metatrochanters and unarmed metafemora; two protarsomeres slightly dilated and without adhesive phanerae in males.</p><p><bold><italic>Elytra</italic></bold> subrectangular, very elongated (max. length/max. width ratio = 2.09), with parallel sides, slightly emarginated before apex. Disc convex; integument shiny, with evident microsculpture and short, very dense and upright pubescence. Humeri very marked, but rounded; post-humeral margin denticulate, with distinct crenulations up to 7<sup>th</sup> pore of the umbilicate series; elytral apices separately rounded. Marginal groove narrow and evident up to the 7<sup>th</sup> pore of the umbilicate series.</p><p><bold><italic>Chaetotaxy</italic></bold>: scutellar pore large, foveate. Umbilicate series with 1<sup>st</sup>, 2<sup>nd</sup>, and 3<sup>rd</sup> pores of the humeral group not equidistant, 2<sup>nd</sup> and 3<sup>rd</sup> pores closest; 4<sup>th</sup> pore clearly farther from the 3<sup>rd</sup> one and placed at the end of the basal third of the elytron; 5<sup>th</sup> pore placed well after the middle length of the elytron; 5<sup>th</sup> and 6<sup>th</sup> pores spaced out ca. the half distance between 6<sup>th</sup> and 7<sup>th</sup> pores; 7<sup>th</sup>, 8<sup>th</sup> and 9<sup>th</sup> pores slightly displaced onto the disc and not equidistant, 8<sup>th</sup> placed after the 9<sup>th</sup> one. One single discal seta in the central area of the disc and placed approximately half way between the 6<sup>th</sup> and 7<sup>th</sup> pores.</p><p><bold><italic>Aedeagus</italic></bold> (Fig. <xref ref-type="fig" rid="F15">47</xref>) relatively large, median lobe, in lateral view, relatively long and triangularly restricted at apex, regularly curved and not restricted before the basal bulb, basal bulb of normal size. Ventral margin gently curved from basal bulb to apex, emarginated just before the apex; apical blade evident, very long. Endophallus with a large, concave, well sclerified phanera in the middle area. Left parameres slender and very elongated, reaching the distal fourth of the median lobe, and bearing two setae; right paramere shorter than left one and bearing three setae.</p></tp:treatment-sec><tp:treatment-sec sec-type="distribution" id="SECID0EB2CK"><title>Distribution.</title><p><italic><tp:taxon-name><tp:taxon-name-part taxon-name-part-type="genus" reg="Bylibaraphanus">B.</tp:taxon-name-part> <tp:taxon-name-part taxon-name-part-type="species" reg="currani">currani</tp:taxon-name-part></tp:taxon-name></italic> is known only from Cloudbreak Mine, 65 km NW of Tom Price, Pilbara, <abbrev xmlns:xlink="http://www.w3.org/1999/xlink" xlink:title="Western Australia" id="ABBRID0ES2CK" xlink:type="simple">WA</abbrev>.</p></tp:treatment-sec><tp:treatment-sec><!--Section generated to contain objects referenced in tp:taxon-treatment.--><fig id="F15" position="float" orientation="portrait"><object-id xmlns:xlink="http://www.w3.org/1999/xlink" content-type="doi" xlink:type="simple">10.3897/zookeys.1044.58844.figures46-48</object-id><object-id xmlns:xlink="http://www.w3.org/1999/xlink" content-type="arpha" xlink:type="simple">DD66178C-1918-588C-85CB-3842DEE0C16F</object-id><label>Figures 46–48.</label><caption><p><italic><tp:taxon-name><tp:taxon-name-part taxon-name-part-type="genus" reg="Bylibaraphanus">Bylibaraphanus</tp:taxon-name-part></tp:taxon-name></italic> gen. et spp. nov., habitus (<bold>46, 48</bold>) aedeagus in lateral view (<bold>47</bold>) <bold>46, 47</bold><italic><tp:taxon-name><tp:taxon-name-part taxon-name-part-type="genus" reg="Bylibaraphanus">B.</tp:taxon-name-part> <tp:taxon-name-part taxon-name-part-type="species" reg="currani">currani</tp:taxon-name-part></tp:taxon-name></italic> (Baehr and Main), ♂ <bold>48</bold><italic><tp:taxon-name><tp:taxon-name-part taxon-name-part-type="genus" reg="Bylibaraphanus">B.</tp:taxon-name-part> <tp:taxon-name-part taxon-name-part-type="species" reg="cundalinianus">cundalinianus</tp:taxon-name-part></tp:taxon-name></italic> sp. nov., <abbrev xmlns:xlink="http://www.w3.org/1999/xlink" xlink:title="Holotype" id="ABBRID0EHSCK" xlink:type="simple">HT</abbrev> ♀. Scale bars: 0.1 mm.</p></caption><graphic xmlns:xlink="http://www.w3.org/1999/xlink" xlink:href="zookeys-1044-269-g015.jpg" position="float" orientation="portrait" xlink:type="simple" id="oo_553774.jpg"><uri content-type="original_file" xlink:type="simple">https://binary.pensoft.net/fig/553774</uri></graphic></fig></tp:treatment-sec></tp:taxon-treatment>
