# Supplementary material for: A rich fauna of subterranean short-range endemic Anillini (Coleoptera, Carabidae, Trechinae) from semi-arid regions of Western Australia
Source: Zookeys. 2021 Jun 16;1044:269–337. doi: 10.3897/zookeys.1044.58844 (PMC8222277; doi:10.3897/zookeys.1044.58844)
Supplement: XML Treatment for Bylibaraphanus cundalinianus [file zookeys.1044.58844-treatment32.xml]

<!DOCTYPE tp:taxon-treatment
  PUBLIC "-//TaxonX//DTD Taxonomic Treatment Publishing DTD v0 20100105//EN" "tax-treatment-NSO.dtd">
<tp:taxon-treatment xmlns:tp="http://www.plazi.org/taxpub"><tp:treatment-meta><kwd-group><label>Taxon classification</label><kwd><named-content xmlns:xlink="http://www.w3.org/1999/xlink" content-type="kingdom">Animalia</named-content></kwd><kwd><named-content xmlns:xlink="http://www.w3.org/1999/xlink" content-type="order">Coleoptera</named-content></kwd><kwd><named-content xmlns:xlink="http://www.w3.org/1999/xlink" content-type="family">Carabidae</named-content></kwd></kwd-group><mixed-citation publication-type="journal"><person-group><name><surname>Giachino</surname><given-names>Pier Mauro</given-names></name><name><surname>Eberhard</surname><given-names>Stefan</given-names></name><name><surname>Perina</surname><given-names>Giulia</given-names></name></person-group><article-title>A rich fauna of subterranean short-range endemic <tp:taxon-name><tp:taxon-name-part taxon-name-part-type="tribe">Anillini</tp:taxon-name-part></tp:taxon-name> (<tp:taxon-name><tp:taxon-name-part taxon-name-part-type="order">Coleoptera</tp:taxon-name-part></tp:taxon-name>, <tp:taxon-name><tp:taxon-name-part taxon-name-part-type="family">Carabidae</tp:taxon-name-part></tp:taxon-name>, <tp:taxon-name><tp:taxon-name-part taxon-name-part-type="subfamily">Trechinae</tp:taxon-name-part></tp:taxon-name>) from semi-arid regions of Western Australia</article-title><source>Zookeys</source><day>16</day><month>6</month><year>2021</year><volume>1044</volume><fpage>269</fpage><lpage>337</lpage><pub-id pub-id-type="doi">10.3897/zookeys.1044.58844</pub-id></mixed-citation></tp:treatment-meta><tp:nomenclature><tp:taxon-name><object-id xmlns:xlink="http://www.w3.org/1999/xlink" content-type="arpha" xlink:type="simple">762D38FC-597D-56FA-B9BA-6B714E234FD1</object-id>
              <tp:taxon-name-part taxon-name-part-type="genus" reg="Bylibaraphanus">Bylibaraphanus</tp:taxon-name-part>
              <tp:taxon-name-part taxon-name-part-type="species" reg="cundalinianus">cundalinianus</tp:taxon-name-part>
              <object-id xmlns:xlink="http://www.w3.org/1999/xlink" content-type="zoobank" xlink:type="simple">http://zoobank.org/4F3DB9E3-D6AC-4732-B224-775BD1AEE712</object-id>
            </tp:taxon-name><tp:taxon-status xmlns:xlink="http://www.w3.org/1999/xlink" xlink:type="simple">sp. nov.</tp:taxon-status><xref ref-type="fig" rid="F15">Fig. 48</xref></tp:nomenclature><tp:treatment-sec sec-type="type locality" id="SECID0EC4CK"><title>Type locality.</title><p><abbrev xmlns:xlink="http://www.w3.org/1999/xlink" xlink:title="Western Australia" id="ABBRID0EI4CK" xlink:type="simple">WA</abbrev>, Pilbara, 200 km E of Port Hedland, Yarrie Mining Area, Cundaline Ridge, <named-content xmlns:xlink="http://www.w3.org/1999/xlink" content-type="dwc:verbatimCoordinates" xlink:type="simple"><named-content content-type="geo-json" specific-use="{&#34;type&#34;:&#34;Point&#34;,&#34;coordinates&#34;:[120.159722,-20.543333]}" id="NCID0EP4CK" xlink:type="simple">20°32'36"S, 120°09'35"E</named-content></named-content>.</p></tp:treatment-sec><tp:treatment-sec sec-type="Type series" id="SECID0EU4CK"><title>Type series.</title><p><abbrev xmlns:xlink="http://www.w3.org/1999/xlink" xlink:title="Holotype" id="ABBRID0E14CK" xlink:type="simple">HT</abbrev> ♀, <abbrev xmlns:xlink="http://www.w3.org/1999/xlink" xlink:title="Western Australia" id="ABBRID0E54CK" xlink:type="simple">WA</abbrev>, Pilbara, 200 km E of Port Hedland, Yarrie Mining Area, Cundaline Ridge, <named-content xmlns:xlink="http://www.w3.org/1999/xlink" content-type="dwc:verbatimCoordinates" xlink:type="simple"><named-content content-type="geo-json" specific-use="{&#34;type&#34;:&#34;Point&#34;,&#34;coordinates&#34;:[120.159722,-20.543333]}" id="NCID0EF5CK" xlink:type="simple">20°32'36"S, 120°09'35"E</named-content></named-content>, 29 May 2009, Subterranean Ecology, bore-hole CU0046R, scraping, Western Australian Museum Entomology Reg. no. 72022 (<named-content xmlns:xlink="http://www.w3.org/1999/xlink" content-type="dwc:institutional_code" xlink:type="simple">WAM</named-content>).</p></tp:treatment-sec><tp:treatment-sec sec-type="Differential diagnosis" id="SECID0EP5CK"><title>Differential diagnosis.</title><p>Small sized species (<abbrev xmlns:xlink="http://www.w3.org/1999/xlink" xlink:title="total length" id="ABBRID0EV5CK" xlink:type="simple">TL</abbrev> mm 1.43), easily distinguishable from <italic><tp:taxon-name><tp:taxon-name-part taxon-name-part-type="genus" reg="Bylibaraphanus">B.</tp:taxon-name-part> <tp:taxon-name-part taxon-name-part-type="species" reg="currani">currani</tp:taxon-name-part></tp:taxon-name></italic> by obtuse and not protruding basal angles of the pronotum.</p></tp:treatment-sec><tp:treatment-sec sec-type="description" id="SECID0EE6CK"><title>Description of the <abbrev xmlns:xlink="http://www.w3.org/1999/xlink" xlink:title="Holotype" id="ABBRID0EJ6CK" xlink:type="simple">HT</abbrev> ♀.</title><p><abbrev xmlns:xlink="http://www.w3.org/1999/xlink" xlink:title="total length" id="ABBRID0EP6CK" xlink:type="simple">TL</abbrev> mm 1.43. <bold><italic>Body</italic></bold> elongated, depigmented, yellow-testaceous; integument shiny, with evident microsculpture, covered with short pubescence.</p><p><bold><italic>Head</italic></bold> large, slightly narrower than the base of the pronotum. Labium without tooth. Antennae short, just exceeding the base of the pronotum when stretched backwards. Fronto-clypeal furrow slightly distinct; subrectilinear anterior margin of epistome.</p><p><bold><italic>Pronotum</italic></bold> subrectangular (max. width / max. length ratio = 1.06) maximum width at the base of the anterior fourth, with basal border narrower than the anterior border, pronotum sides, anteriorly poorly arcuate, posteriorly subrectilinear and slightly sinuated, laterally completely smooth from anterior seta to basal angles, not emarginated before the base. Anterior angles rounded, slightly prominent; posterior angles obtuse, rounded, not protruding. Disc slightly convex, with very sparse and relatively short pubescence; median groove very shallow, slightly marked. Marginal groove relatively narrow and flat, not particularly enlarged near the base; anterior marginal setae inserted inside the marginal groove, approximately on the anterior fifth; basal setae inserted approximately on posterior angles.</p><p><bold><italic>Legs</italic></bold> long and slender, with metatrochanters normal and metafemora unarmed.</p><p><bold><italic>Elytra</italic></bold> subrectangular, very elongated (max. length/max. width ratio = 1.98), with parallel sides, slightly emarginated before apex. Disc convex; integument shiny, with evident microsculpture and very short, very dense and upright pubescence. Humeri very marked, squared; post-humeral margin denticulate, with distinct crenulations up to the discal pore; elytral apices separately rounded. Marginal groove narrow and evident up to the discal pore.</p><p><bold><italic>Chaetotaxy</italic></bold>: scutellar pore large, foveate. Umbilicate series with 1<sup>st</sup>, 2<sup>nd</sup>,and 3<sup>rd</sup> pores of the humeral group almost equidistant; 4<sup>th</sup> pore clearly farther from the 3<sup>rd</sup> one and placed at the end of the basal third of the elytron; 5<sup>th</sup> pore placed well after the middle length of the elytron; 5<sup>th</sup> and 6<sup>th</sup> pores spaced out ca. 1/3 of the distance between 6<sup>th</sup> and 7<sup>th</sup> pores; 7<sup>th</sup>, 8<sup>th</sup>, and 9<sup>th</sup> pores not equidistant, 8<sup>th</sup> placed after the 9<sup>th</sup> one; 7<sup>th</sup> slightly displaced onto the disc. One single discal seta in the central area of the disc and placed at ca. 2/3 of the distance between the 6<sup>th</sup> and 7<sup>th</sup> pores.</p><p><bold>Male.</bold> Unknown.</p></tp:treatment-sec><tp:treatment-sec sec-type="etymology" id="SECID0EBCDK"><title>Etymology.</title><p>The name comes from the type locality: Cundaline Ridge.</p></tp:treatment-sec><tp:treatment-sec sec-type="distribution" id="SECID0EGCDK"><title>Distribution.</title><p><italic><tp:taxon-name><tp:taxon-name-part taxon-name-part-type="genus" reg="Bylibaraphanus">Bylibaraphanus</tp:taxon-name-part> <tp:taxon-name-part taxon-name-part-type="species" reg="cundalinianus">cundalinianus</tp:taxon-name-part></tp:taxon-name></italic> sp. nov. is known only from the type locality Cundaline Ridge, in the Yarrie Mining Area, 200 km E of Port Hedland, Pilbara, <abbrev xmlns:xlink="http://www.w3.org/1999/xlink" xlink:title="Western Australia" id="ABBRID0EXCDK" xlink:type="simple">WA</abbrev>.</p></tp:treatment-sec><tp:treatment-sec><!--Section generated to contain objects referenced in tp:taxon-treatment.--><fig id="F15" position="float" orientation="portrait"><object-id xmlns:xlink="http://www.w3.org/1999/xlink" content-type="doi" xlink:type="simple">10.3897/zookeys.1044.58844.figures46-48</object-id><object-id xmlns:xlink="http://www.w3.org/1999/xlink" content-type="arpha" xlink:type="simple">DD66178C-1918-588C-85CB-3842DEE0C16F</object-id><label>Figures 46–48.</label><caption><p><italic><tp:taxon-name><tp:taxon-name-part taxon-name-part-type="genus" reg="Bylibaraphanus">Bylibaraphanus</tp:taxon-name-part></tp:taxon-name></italic> gen. et spp. nov., habitus (<bold>46, 48</bold>) aedeagus in lateral view (<bold>47</bold>) <bold>46, 47</bold><italic><tp:taxon-name><tp:taxon-name-part taxon-name-part-type="genus" reg="Bylibaraphanus">B.</tp:taxon-name-part> <tp:taxon-name-part taxon-name-part-type="species" reg="currani">currani</tp:taxon-name-part></tp:taxon-name></italic> (Baehr and Main), ♂ <bold>48</bold><italic><tp:taxon-name><tp:taxon-name-part taxon-name-part-type="genus" reg="Bylibaraphanus">B.</tp:taxon-name-part> <tp:taxon-name-part taxon-name-part-type="species" reg="cundalinianus">cundalinianus</tp:taxon-name-part></tp:taxon-name></italic> sp. nov., <abbrev xmlns:xlink="http://www.w3.org/1999/xlink" xlink:title="Holotype" id="ABBRID0EHSCK" xlink:type="simple">HT</abbrev> ♀. Scale bars: 0.1 mm.</p></caption><graphic xmlns:xlink="http://www.w3.org/1999/xlink" xlink:href="zookeys-1044-269-g015.jpg" position="float" orientation="portrait" xlink:type="simple" id="oo_553774.jpg"><uri content-type="original_file" xlink:type="simple">https://binary.pensoft.net/fig/553774</uri></graphic></fig></tp:treatment-sec></tp:taxon-treatment>
