# Supplementary material for: A rich fauna of subterranean short-range endemic Anillini (Coleoptera, Carabidae, Trechinae) from semi-arid regions of Western Australia
Source: Zookeys. 2021 Jun 16;1044:269–337. doi: 10.3897/zookeys.1044.58844 (PMC8222277; doi:10.3897/zookeys.1044.58844)
Supplement: XML Treatment for Angustanillus [file zookeys.1044.58844-treatment33.xml]

<!DOCTYPE tp:taxon-treatment
  PUBLIC "-//TaxonX//DTD Taxonomic Treatment Publishing DTD v0 20100105//EN" "tax-treatment-NSO.dtd">
<tp:taxon-treatment xmlns:tp="http://www.plazi.org/taxpub"><tp:treatment-meta><kwd-group><label>Taxon classification</label><kwd><named-content xmlns:xlink="http://www.w3.org/1999/xlink" content-type="kingdom">Animalia</named-content></kwd><kwd><named-content xmlns:xlink="http://www.w3.org/1999/xlink" content-type="order">Coleoptera</named-content></kwd><kwd><named-content xmlns:xlink="http://www.w3.org/1999/xlink" content-type="family">Carabidae</named-content></kwd></kwd-group><mixed-citation publication-type="journal"><person-group><name><surname>Giachino</surname><given-names>Pier Mauro</given-names></name><name><surname>Eberhard</surname><given-names>Stefan</given-names></name><name><surname>Perina</surname><given-names>Giulia</given-names></name></person-group><article-title>A rich fauna of subterranean short-range endemic <tp:taxon-name><tp:taxon-name-part taxon-name-part-type="tribe">Anillini</tp:taxon-name-part></tp:taxon-name> (<tp:taxon-name><tp:taxon-name-part taxon-name-part-type="order">Coleoptera</tp:taxon-name-part></tp:taxon-name>, <tp:taxon-name><tp:taxon-name-part taxon-name-part-type="family">Carabidae</tp:taxon-name-part></tp:taxon-name>, <tp:taxon-name><tp:taxon-name-part taxon-name-part-type="subfamily">Trechinae</tp:taxon-name-part></tp:taxon-name>) from semi-arid regions of Western Australia</article-title><source>Zookeys</source><day>16</day><month>6</month><year>2021</year><volume>1044</volume><fpage>269</fpage><lpage>337</lpage><pub-id pub-id-type="doi">10.3897/zookeys.1044.58844</pub-id></mixed-citation></tp:treatment-meta><tp:nomenclature><tp:taxon-name><object-id xmlns:xlink="http://www.w3.org/1999/xlink" content-type="arpha" xlink:type="simple">168EFD30-E449-59B9-8C04-1473AD35E32B</object-id>
              <tp:taxon-name-part taxon-name-part-type="genus" reg="Angustanillus">Angustanillus</tp:taxon-name-part>
            </tp:taxon-name><tp:taxon-authority>Baehr &amp; Main, 2016</tp:taxon-authority><xref ref-type="fig" rid="F16">Figs 49–51</xref></tp:nomenclature><tp:treatment-sec sec-type="type species" id="SECID0E6DDK"><title>Type species.</title><p><italic><tp:taxon-name><tp:taxon-name-part taxon-name-part-type="genus" reg="Angustanillus">Angustanillus</tp:taxon-name-part> <tp:taxon-name-part taxon-name-part-type="species" reg="striatipennis">striatipennis</tp:taxon-name-part></tp:taxon-name></italic> Baehr &amp; Main, 2016</p></tp:treatment-sec><tp:treatment-sec sec-type="diagnosis" id="SECID0EQEDK"><title>Diagnosis.</title><p>Included species strongly characterised by: body very elongated, posterior supraorbital seta and longitudinal elytral grooves absent, pronotum with basal border narrower than anterior border, and sides posteriorly distinctly crenelated, basal seta of pronotum present, one or two elytral discal seta present, 8<sup>th</sup> pore of the umbilicate series located after the 9<sup>th</sup> pore (sensu <xref ref-type="bibr" rid="B16">Giachino and Vailati 2011</xref>), metafemora dentate in males (state unknown in females), labial tooth absent, median lobe of the aedeagus long, slender and curved, parameres long and slender.</p></tp:treatment-sec><tp:treatment-sec sec-type="notes" id="SECID0E5EDK"><title>Note.</title><p>Describing <italic><tp:taxon-name><tp:taxon-name-part taxon-name-part-type="genus" reg="Angustanillus">Angustanillus</tp:taxon-name-part></tp:taxon-name></italic><xref ref-type="bibr" rid="B7">Baehr and Main (2016)</xref> mention the presence of two setae on the elytral disc, one located in the fifth basal section, and one in the fourth apical section. The species we describe here has only one seta, situated in the posterior one. Considering the taxonomic importance of the number of setae in establishing the systematics of a taxon in <tp:taxon-name><tp:taxon-name-part taxon-name-part-type="tribe">Anillini</tp:taxon-name-part></tp:taxon-name> (<xref ref-type="bibr" rid="B12">Giachino 2005</xref>; Giachno and Vailati 2011), together with the difficulties in identifying these setae without a proper preparation and observation with a microscope at high magnification, we consider the presence of one seta as the most probable character in this genus. However, in the genus diagnosis we account for the possible presence of one or two discal setae.</p><p>Additionally, in the genus diagnosis we indicate the presence of a large metafemoral tooth, at least in the male. The female of <italic><tp:taxon-name><tp:taxon-name-part taxon-name-part-type="genus" reg="Angustanillus">A.</tp:taxon-name-part> <tp:taxon-name-part taxon-name-part-type="species" reg="armatus">armatus</tp:taxon-name-part></tp:taxon-name></italic> sp. nov. is unknown to date, and the female holotype is known only for <italic><tp:taxon-name><tp:taxon-name-part taxon-name-part-type="genus" reg="Angustanillus">A.</tp:taxon-name-part> <tp:taxon-name-part taxon-name-part-type="species" reg="striatipennis">striatipennis</tp:taxon-name-part></tp:taxon-name></italic><xref ref-type="bibr" rid="B7">Baehr and Main (2016)</xref>, therefore still it is not possible to confirm the presence of this character state in both sexes of the two species. We hence re-describe the genus <italic><tp:taxon-name><tp:taxon-name-part taxon-name-part-type="genus" reg="Angustanillus">Angustanillus</tp:taxon-name-part></tp:taxon-name></italic> integrating the new characters presented by <italic><tp:taxon-name><tp:taxon-name-part taxon-name-part-type="genus" reg="Angustanillus">A.</tp:taxon-name-part> <tp:taxon-name-part taxon-name-part-type="species" reg="armatus">armatus</tp:taxon-name-part></tp:taxon-name></italic> sp. nov.</p></tp:treatment-sec><tp:treatment-sec sec-type="redescription" id="SECID0EGHDK"><title>Redescription.</title><p>Included large size species (<abbrev xmlns:xlink="http://www.w3.org/1999/xlink" xlink:title="total length" id="ABBRID0EMHDK" xlink:type="simple">TL</abbrev> &gt; mm 2.40), anophthalmous. Depigmented and sclerified integument, with strong microsculpture (sometimes formed by distinct, deep, large punctures) and covered with dense pubescence.</p><p><bold><italic>Head</italic></bold> wider than the pronotum base; mandibles short and simple, without hyperplasias. Maxillary palps ovoidal, swollen. Labium transverse, articulated; mentum not fused with submentum. Labial tooth absent. Antennae not strictly moniliform (with relatively elongated antennomeres).</p><p><bold><italic>Pronotum</italic></bold> elongated, with sides distinctly crenelated in the basal fourth, not sinuate in the basal third. Pronotum basal border slightly narrower than the anterior border; basal angles sharp and squared; basal seta present, placed before basal angles.</p><p><bold><italic>Elytra</italic></bold> subrectangular and elongated, separately rounded, not or distinctly emarginated apically; convex, without longitudinal grooves. Elytral striae present (4 striae) or missing (except for the sutural stria). Lateral margin, starting from the humeral area, hardly serrulate up to the level of 8<sup>th</sup> pore of the umbilicate series.</p><p>Scutellar pore present, large and umbilicate; umbilicate series of type B (sensu <xref ref-type="bibr" rid="B33">Jeannel 1963</xref>; <xref ref-type="bibr" rid="B16">Giachino and Vailati 2011</xref>), 8<sup>th</sup> pore placed after the 9<sup>th</sup> pore; disc bearing one (posterior) or two setae in the central area of the disc.</p><p><bold><italic>Legs</italic></bold> relatively long and slender. Male metafemora distally armed with a long, internal spur; metatrochanters normal; two protarsomeres dilated and without adhesive phanerae in males.</p><p><bold><italic>Aedeagus</italic></bold> relatively large; median lobe long, curved, not restricted before the basal bulb that is of normal size. Parameres relatively long and robust, bearing two setae: one apical and one subapical. Endophallus without sclerified phanerae.</p></tp:treatment-sec><tp:treatment-sec sec-type="Species included" id="SECID0EDJDK"><title>Species included.</title><p>The following two species belong to this genus:</p><p><italic><tp:taxon-name><tp:taxon-name-part taxon-name-part-type="genus" reg="Angustanillus">Angustanillus</tp:taxon-name-part> <tp:taxon-name-part taxon-name-part-type="species" reg="striatipennis">striatipennis</tp:taxon-name-part></tp:taxon-name></italic> Baehr &amp; Main, 2016</p><p><italic><tp:taxon-name><tp:taxon-name-part taxon-name-part-type="genus" reg="Angustanillus">Angustanillus</tp:taxon-name-part> <tp:taxon-name-part taxon-name-part-type="species" reg="armatus">armatus</tp:taxon-name-part></tp:taxon-name></italic> sp. nov.</p><fig id="F16" position="float" orientation="portrait"><object-id xmlns:xlink="http://www.w3.org/1999/xlink" content-type="doi" xlink:type="simple">10.3897/zookeys.1044.58844.figures49-51</object-id><object-id xmlns:xlink="http://www.w3.org/1999/xlink" content-type="arpha" xlink:type="simple">22F6EA91-875C-5169-ACD1-D977879C614D</object-id><label>Figures 49–51.</label><caption><p><italic><tp:taxon-name><tp:taxon-name-part taxon-name-part-type="genus" reg="Angustanillus">Angustanillus</tp:taxon-name-part> <tp:taxon-name-part taxon-name-part-type="species" reg="armatus">armatus</tp:taxon-name-part></tp:taxon-name></italic> sp. nov., <abbrev xmlns:xlink="http://www.w3.org/1999/xlink" xlink:title="Holotype" id="ABBRID0EVKDK" xlink:type="simple">HT</abbrev> ♂ <bold>49</bold> habitus <bold>50</bold> left metafemur and metatrochanter in dorsal view <bold>51</bold> aedeagus in lateral view. Scale bars: 0.1 mm.</p></caption><graphic xmlns:xlink="http://www.w3.org/1999/xlink" xlink:href="zookeys-1044-269-g016.jpg" position="float" orientation="portrait" xlink:type="simple" id="oo_553775.jpg"><uri content-type="original_file" xlink:type="simple">https://binary.pensoft.net/fig/553775</uri></graphic></fig></tp:treatment-sec><ref-list><ref id="B16"><mixed-citation xmlns:xlink="http://www.w3.org/1999/xlink" xlink:type="simple"><person-group><name name-style="western"><surname>Giachino</surname><given-names>PM</given-names></name><name name-style="western"><surname>Vailati</surname><given-names>D</given-names></name></person-group> (<year>2011</year>) <article-title>Review of the <tp:taxon-name><tp:taxon-name-part taxon-name-part-type="subtribe">Anillina</tp:taxon-name-part></tp:taxon-name> of Greece (<tp:taxon-name><tp:taxon-name-part taxon-name-part-type="order">Coleoptera</tp:taxon-name-part></tp:taxon-name>, <tp:taxon-name><tp:taxon-name-part taxon-name-part-type="family">Carabidae</tp:taxon-name-part></tp:taxon-name>, <tp:taxon-name><tp:taxon-name-part taxon-name-part-type="tribe">Bembidiini</tp:taxon-name-part></tp:taxon-name>).</article-title><source>Biodiversity Journal, monograph</source><volume>1</volume>: <fpage>1</fpage>–<lpage>112</lpage>.</mixed-citation></ref><ref id="B7"><mixed-citation xmlns:xlink="http://www.w3.org/1999/xlink" xlink:type="simple"><person-group><name name-style="western"><surname>Baehr</surname><given-names>M</given-names></name><name name-style="western"><surname>Main</surname><given-names>D</given-names></name></person-group> (<year>2016</year>) <article-title>New genera and species of subterranean Anilline <tp:taxon-name><tp:taxon-name-part taxon-name-part-type="tribe">Bembidiini</tp:taxon-name-part></tp:taxon-name> from the Pilbara, northwestern Australia (<tp:taxon-name><tp:taxon-name-part taxon-name-part-type="class">Insecta</tp:taxon-name-part></tp:taxon-name>: <tp:taxon-name><tp:taxon-name-part taxon-name-part-type="order">Coleoptera</tp:taxon-name-part></tp:taxon-name>: <tp:taxon-name><tp:taxon-name-part taxon-name-part-type="family">Carabidae</tp:taxon-name-part></tp:taxon-name>: <tp:taxon-name><tp:taxon-name-part taxon-name-part-type="tribe">Bembidiini</tp:taxon-name-part></tp:taxon-name>: <tp:taxon-name><tp:taxon-name-part taxon-name-part-type="subtribe">Anillina</tp:taxon-name-part></tp:taxon-name>).</article-title><source>Records of the Western Australian Museum</source><volume>31</volume>: <fpage>59</fpage>–<lpage>89</lpage>. <ext-link xlink:type="simple" ext-link-type="doi" xlink:href="10.18195/issn.0312-3162.31(2).2016.059-089">https://doi.org/10.18195/issn.0312-3162.31(2).2016.059-089</ext-link></mixed-citation></ref><ref id="B12"><mixed-citation xmlns:xlink="http://www.w3.org/1999/xlink" xlink:type="simple"><person-group><name name-style="western"><surname>Giachino</surname><given-names>PM</given-names></name></person-group> (<year>2005</year>) <article-title>Revision of the Australian <tp:taxon-name><tp:taxon-name-part taxon-name-part-type="subtribe">Anillina</tp:taxon-name-part></tp:taxon-name> (<tp:taxon-name><tp:taxon-name-part taxon-name-part-type="order">Coleoptera</tp:taxon-name-part></tp:taxon-name>, <tp:taxon-name><tp:taxon-name-part taxon-name-part-type="family">Carabidae</tp:taxon-name-part></tp:taxon-name>, <tp:taxon-name><tp:taxon-name-part taxon-name-part-type="tribe">Bembidiini</tp:taxon-name-part></tp:taxon-name>).</article-title> In: <person-group><name name-style="western"><surname>Daccordi</surname><given-names>M</given-names></name><name name-style="western"><surname>Giachino</surname><given-names>PM</given-names></name></person-group> (<role>Eds</role>) <issue-title>Results of the Zoological Missions to Australia of the Regional Museum of Natural Sciences of Turin. II.</issue-title><source>Monografie del Museo regionale di Scienze naturali, Torino</source><volume>42</volume>: <fpage>137</fpage>–<lpage>238</lpage>.</mixed-citation></ref><ref id="B33"><mixed-citation xmlns:xlink="http://www.w3.org/1999/xlink" xlink:type="simple"><person-group><name name-style="western"><surname>Jeannel</surname><given-names>R</given-names></name></person-group> (<year>1963</year>) <article-title>Monographie des “<tp:taxon-name><tp:taxon-name-part taxon-name-part-type="tribe">Anillini</tp:taxon-name-part></tp:taxon-name>”, Bembidiides endogés (<tp:taxon-name><tp:taxon-name-part taxon-name-part-type="order">Coleoptera</tp:taxon-name-part></tp:taxon-name><tp:taxon-name><tp:taxon-name-part taxon-name-part-type="family">Trechidae</tp:taxon-name-part></tp:taxon-name>).</article-title><source>Mémoires du Museum national d’Histoire naturelle, Paris (A)</source><volume>28</volume>: <fpage>33</fpage>–<lpage>204</lpage>.</mixed-citation></ref></ref-list></tp:taxon-treatment>
