# Supplementary material for: A rich fauna of subterranean short-range endemic Anillini (Coleoptera, Carabidae, Trechinae) from semi-arid regions of Western Australia
Source: Zookeys. 2021 Jun 16;1044:269–337. doi: 10.3897/zookeys.1044.58844 (PMC8222277; doi:10.3897/zookeys.1044.58844)
Supplement: XML Treatment for Angustanillus armatus [file zookeys.1044.58844-treatment34.xml]

<!DOCTYPE tp:taxon-treatment
  PUBLIC "-//TaxonX//DTD Taxonomic Treatment Publishing DTD v0 20100105//EN" "tax-treatment-NSO.dtd">
<tp:taxon-treatment xmlns:tp="http://www.plazi.org/taxpub"><tp:treatment-meta><kwd-group><label>Taxon classification</label><kwd><named-content xmlns:xlink="http://www.w3.org/1999/xlink" content-type="kingdom">Animalia</named-content></kwd><kwd><named-content xmlns:xlink="http://www.w3.org/1999/xlink" content-type="order">Coleoptera</named-content></kwd><kwd><named-content xmlns:xlink="http://www.w3.org/1999/xlink" content-type="family">Carabidae</named-content></kwd></kwd-group><mixed-citation publication-type="journal"><person-group><name><surname>Giachino</surname><given-names>Pier Mauro</given-names></name><name><surname>Eberhard</surname><given-names>Stefan</given-names></name><name><surname>Perina</surname><given-names>Giulia</given-names></name></person-group><article-title>A rich fauna of subterranean short-range endemic <tp:taxon-name><tp:taxon-name-part taxon-name-part-type="tribe">Anillini</tp:taxon-name-part></tp:taxon-name> (<tp:taxon-name><tp:taxon-name-part taxon-name-part-type="order">Coleoptera</tp:taxon-name-part></tp:taxon-name>, <tp:taxon-name><tp:taxon-name-part taxon-name-part-type="family">Carabidae</tp:taxon-name-part></tp:taxon-name>, <tp:taxon-name><tp:taxon-name-part taxon-name-part-type="subfamily">Trechinae</tp:taxon-name-part></tp:taxon-name>) from semi-arid regions of Western Australia</article-title><source>Zookeys</source><day>16</day><month>6</month><year>2021</year><volume>1044</volume><fpage>269</fpage><lpage>337</lpage><pub-id pub-id-type="doi">10.3897/zookeys.1044.58844</pub-id></mixed-citation></tp:treatment-meta><tp:nomenclature><tp:taxon-name><object-id xmlns:xlink="http://www.w3.org/1999/xlink" content-type="arpha" xlink:type="simple">AD307FF0-6115-5B70-B16A-BF354B9C696C</object-id>
              <tp:taxon-name-part taxon-name-part-type="genus" reg="Angustanillus">Angustanillus</tp:taxon-name-part>
              <tp:taxon-name-part taxon-name-part-type="species" reg="armatus">armatus</tp:taxon-name-part>
              <object-id xmlns:xlink="http://www.w3.org/1999/xlink" content-type="zoobank" xlink:type="simple">http://zoobank.org/096C5FA9-4853-4E91-8AB8-D9A704D4A7AE</object-id>
            </tp:taxon-name><tp:taxon-status xmlns:xlink="http://www.w3.org/1999/xlink" xlink:type="simple">sp. nov.</tp:taxon-status><xref ref-type="fig" rid="F16">Figs 49–51</xref></tp:nomenclature><tp:treatment-sec sec-type="type locality" id="SECID0EVODK"><title>Type locality.</title><p><abbrev xmlns:xlink="http://www.w3.org/1999/xlink" xlink:title="Western Australia" id="ABBRID0E2ODK" xlink:type="simple">WA</abbrev>, Pilbara, 38 km W of Pannawonica, Mesa B, <named-content xmlns:xlink="http://www.w3.org/1999/xlink" content-type="dwc:verbatimCoordinates" xlink:type="simple"><named-content content-type="geo-json" specific-use="{&#34;type&#34;:&#34;Point&#34;,&#34;coordinates&#34;:[115.955556,-21.660000]}" id="NCID0ECPDK" xlink:type="simple">21°39'36"S, 115°57'20"E</named-content></named-content>.</p></tp:treatment-sec><tp:treatment-sec sec-type="Type series" id="SECID0EHPDK"><title>Type series.</title><p><abbrev xmlns:xlink="http://www.w3.org/1999/xlink" xlink:title="Holotype" id="ABBRID0ENPDK" xlink:type="simple">HT</abbrev> ♂, <abbrev xmlns:xlink="http://www.w3.org/1999/xlink" xlink:title="Western Australia" id="ABBRID0ERPDK" xlink:type="simple">WA</abbrev>, Pilbara, 38 km W of Pannawonica, Mesa B (bore hole MEBRC0021), <named-content xmlns:xlink="http://www.w3.org/1999/xlink" content-type="dwc:verbatimCoordinates" xlink:type="simple"><named-content content-type="geo-json" specific-use="{&#34;type&#34;:&#34;Point&#34;,&#34;coordinates&#34;:[115.955556,-21.660000]}" id="NCID0EYPDK" xlink:type="simple">21°39'36"S, 115°57'20"E</named-content></named-content> (GPS WGS84), March-May 2005; M. Greenham, D. Kamien, L. Mould, Western Australian Entomology Reg. no. 64217 (<named-content xmlns:xlink="http://www.w3.org/1999/xlink" content-type="dwc:institutional_code" xlink:type="simple">WAM</named-content>).</p></tp:treatment-sec><tp:treatment-sec sec-type="Differential diagnosis" id="SECID0ECQDK"><title>Differential diagnosis.</title><p>Large sized species (<abbrev xmlns:xlink="http://www.w3.org/1999/xlink" xlink:title="total length" id="ABBRID0EIQDK" xlink:type="simple">TL</abbrev> mm 2.66), easily distinguishable from <italic><tp:taxon-name><tp:taxon-name-part taxon-name-part-type="genus" reg="Angustanillus">A.</tp:taxon-name-part> <tp:taxon-name-part taxon-name-part-type="species" reg="striatipennis">striatipennis</tp:taxon-name-part></tp:taxon-name></italic> by: elytra without distinct striae, but with a series of short and longitudinally aligned setae; only one discal seta; pronotum and elytra surface without distinct punctures; and more elongated pronotum.</p></tp:treatment-sec><tp:treatment-sec sec-type="description" id="SECID0EXQDK"><title>Description of the <abbrev xmlns:xlink="http://www.w3.org/1999/xlink" xlink:title="Holotype" id="ABBRID0E3QDK" xlink:type="simple">HT</abbrev> ♂.</title><p><abbrev xmlns:xlink="http://www.w3.org/1999/xlink" xlink:title="total length" id="ABBRID0ECRDK" xlink:type="simple">TL</abbrev> mm 2.66. <bold><italic>Body</italic></bold> elongated, depigmented, yellow-testaceous; integument shiny, with evident microsculpture, covered with very short pubescence.</p><p><bold><italic>Head</italic></bold> large, slightly wider than the base of the pronotum. Labium without tooth. Antennae short, just exceeding the base of the pronotum when stretched backwards. Fronto-clypeal furrow of frontal clypeo slightly distinct; anterior margin of the epistome subrectilinear.</p><p><bold><italic>Pronotum</italic></bold> elongated (max. width / max. length ratio = 0.90), maximum width at the middle, basal border slightly narrower than the anterior border, pronotum sides poorly arcuate, distinctly crenelated at the posterior fourth, emarginated before the base. Anterior angles rounded, not prominent; posterior angles sharp, squared, not protruding. Disc slightly convex, with very sparse and short pubescence; median groove very shallow, slightly marked. Marginal groove wide and flat, enlarged near the base; anterior marginal setae inserted inside the marginal groove, approximately on the anterior fifth; basal setae inserted before the posterior angles.</p><p><bold><italic>Legs</italic></bold> long and slender, with metatrochanters normal and metafemora (Fig. <xref ref-type="fig" rid="F16">50</xref>) armed with a long, internal spur; two protarsomeres dilated and without adhesive phanerae in male.</p><p><bold><italic>Elytra</italic></bold> subrectangular, very elongated (max. length/max. width ratio = 2.28), with parallel sides, slightly emarginated before apex. Disc convex; integument shiny, with evident microsculpture and short, longitudinally aligned and upright pubescence. Humeri very marked, squared; post-humeral margin denticulate, with a distinct crenulation up to the 8<sup>th</sup> pore of the umbilicate series; elytral apices separately rounded. Marginal groove narrow and evident up to the 8<sup>th</sup> pore of the umbilicate series.</p><p><bold><italic>Chaetotaxy</italic></bold>: scutellar pore large, foveate. Umbilicate series with 1<sup>st</sup>, 2<sup>nd</sup>, and 3<sup>rd</sup> pores of the humeral group almost equidistant; 4<sup>th</sup> pore clearly farther from the 3<sup>rd</sup> one and placed at the end of the basal third of the elytron; 5<sup>th</sup> pore placed at the end of median third of the elytron; 5<sup>th</sup> and 6<sup>th</sup> pores spaced out ca. 1/4 of the distance from 6<sup>th</sup> and 7<sup>th</sup> pores; 7<sup>th</sup>, 8<sup>th</sup>, and 9<sup>th</sup> pores not displaced onto the disc and not equidistant, 8<sup>th</sup> pore placed after the 9<sup>th</sup> one. One single discal seta in the central area of the disc and placed approximately at the level of the 9<sup>th</sup> pore.</p><p><bold><italic>Aedeagus</italic></bold> (Fig. <xref ref-type="fig" rid="F16">51</xref>) relatively large, median lobe, in lateral view, long and restricted at apex, regularly curved and not restricted before the basal bulb, basal bulb of normal size. Ventral margin curved from basal bulb to apex, gently emarginated just before the apex; apical blade evident, but short. Endophallus without sclerified phanerae. Parameres relatively long and robust, bearing two setae: one apical and one subapical; right paramere shorter than the left one.</p></tp:treatment-sec><tp:treatment-sec sec-type="etymology" id="SECID0E6TDK"><title>Etymology.</title><p>The name comes from the Latin word <italic>armato</italic> (which means armed) to highlight the presence of a large spur on metafemora.</p></tp:treatment-sec><tp:treatment-sec sec-type="distribution" id="SECID0EHUDK"><title>Distribution.</title><p><italic><tp:taxon-name><tp:taxon-name-part taxon-name-part-type="genus" reg="Angustanillus">Angustanillus</tp:taxon-name-part> <tp:taxon-name-part taxon-name-part-type="species" reg="armatus">armatus</tp:taxon-name-part></tp:taxon-name></italic> sp. nov. is known only from the type locality Mesa B, 38 km W of Pannawonica, Pilbara, <abbrev xmlns:xlink="http://www.w3.org/1999/xlink" xlink:title="Western Australia" id="ABBRID0EYUDK" xlink:type="simple">WA</abbrev>.</p></tp:treatment-sec><tp:treatment-sec><!--Section generated to contain objects referenced in tp:taxon-treatment.--><fig id="F16" position="float" orientation="portrait"><object-id xmlns:xlink="http://www.w3.org/1999/xlink" content-type="doi" xlink:type="simple">10.3897/zookeys.1044.58844.figures49-51</object-id><object-id xmlns:xlink="http://www.w3.org/1999/xlink" content-type="arpha" xlink:type="simple">22F6EA91-875C-5169-ACD1-D977879C614D</object-id><label>Figures 49–51.</label><caption><p><italic><tp:taxon-name><tp:taxon-name-part taxon-name-part-type="genus" reg="Angustanillus">Angustanillus</tp:taxon-name-part> <tp:taxon-name-part taxon-name-part-type="species" reg="armatus">armatus</tp:taxon-name-part></tp:taxon-name></italic> sp. nov., <abbrev xmlns:xlink="http://www.w3.org/1999/xlink" xlink:title="Holotype" id="ABBRID0EVKDK" xlink:type="simple">HT</abbrev> ♂ <bold>49</bold> habitus <bold>50</bold> left metafemur and metatrochanter in dorsal view <bold>51</bold> aedeagus in lateral view. Scale bars: 0.1 mm.</p></caption><graphic xmlns:xlink="http://www.w3.org/1999/xlink" xlink:href="zookeys-1044-269-g016.jpg" position="float" orientation="portrait" xlink:type="simple" id="oo_553775.jpg"><uri content-type="original_file" xlink:type="simple">https://binary.pensoft.net/fig/553775</uri></graphic></fig></tp:treatment-sec></tp:taxon-treatment>
